# Supplementary material for: 1-[2-Oxo-1′-phenyl-2′,3′,5′,6′,7′,7a’-hexa­hydroindoline-3-spiro-3′-1′H-pyrrolizin-2′-yl]-3-phenyl­prop-2-en-1-one
Source: Acta Crystallogr Sect E Struct Rep Online. 2008 Aug 23;64(Pt 9):o1817. doi: 10.1107/S1600536808024781 (PMC2960625; doi:10.1107/S1600536808024781)
Supplement: Supplementary file 1 [file e-64-o1817-sup1.cif]

##############################################################################
###                                                                        ###
###        Electronic paper (Acta Crystallographica Section E)             ###
###                                                                        ###
##############################################################################
#                                                                            #
# This CIF contains the data in a paper accepted for publication in Acta     #
# Crystallographica Section E. It conforms to the requirements of Notes      #
# for Authors for Section E, and has been peer reviewed under the auspices   #
# of the IUCr Commission on Journals.                                        #
#                                                                            #
# Full details of the Crystallographic Information File format               #
# are given in the paper "The Crystallographic Information File (CIF):       #
# a New Standard Archive File for Crystallography" by S. R. Hall, F. H.      #
# Allen and I. D. Brown [Acta Cryst. (1991), A47, 655-685].                  #
#                                                                            #
# The current version of the core CIF dictionary is obtainable from          #
# ftp://ftp.iucr.org/pub/cif_core.dic. The current version number is 2.4.    #
#                                                                            #
# Software is freely available for graphical display of the structure(s) in  #
# this CIF.  For information consult the CIF home page http://www.iucr.org/  #
# cif/home.html                                                              #
#                                                                            #
# This file may be used for bona fide research purposes within the           #
# scientific community so long as proper attribution is given to the journal # 
# article from which it was obtained.                                        #
#                                                                            #
##############################################################################
                                             
data_I
_audit_creation_method     SHELXL-97
_chemical_name_systematic
;
1-[2-Oxo-1'-phenyl-2',3',5',6',7',7a'-hexahydroindoline-3-spiro-
3'-1'<i>H</i>-pyrrolizin-2'-yl]-3-phenylprop-2-en-1-one
;
_chemical_name_common     ?
_chemical_formula_moiety     'C29 H26 N2 O2'
_chemical_formula_sum     'C29 H26 N2 O2'
_chemical_formula_iupac     'C29 H26 N2 O2'
_chemical_formula_weight     434.52
_chemical_melting_point     ?
_symmetry_cell_setting     triclinic
_symmetry_space_group_name_H-M     'P -1'
_symmetry_space_group_name_Hall     '-P 1'
loop_
    _symmetry_equiv_pos_as_xyz
    'x, y, z'
    '-x, -y, -z'
_cell_length_a     8.4210(2)
_cell_length_b     11.8895(3)
_cell_length_c     12.5121(3)
_cell_angle_alpha     95.6620(10)
_cell_angle_beta     105.0710(10)
_cell_angle_gamma     105.8150(10)
_cell_volume     1144.31(5)
_cell_formula_units_Z     2
_cell_measurement_reflns_used     9449
_cell_measurement_theta_min     2.26
_cell_measurement_theta_max     30.08
_cell_measurement_temperature     293(2)
_exptl_crystal_description     Prism
_exptl_crystal_colour     yellow
_exptl_crystal_size_max     0.30
_exptl_crystal_size_mid     0.20
_exptl_crystal_size_min     0.16
_exptl_crystal_density_diffrn     1.261
_exptl_crystal_density_meas     ?
_exptl_crystal_density_method     'not measured'
_exptl_crystal_F_000     460
_exptl_absorpt_coefficient_mu     0.079
_exptl_absorpt_correction_type     multi-scan
_exptl_absorpt_process_details     '(Blessing, 1995)'
_exptl_absorpt_correction_T_min     0.9766
_exptl_absorpt_correction_T_max     0.9874
_exptl_special_details
;
;
_diffrn_ambient_temperature     293(2)
_diffrn_radiation_type     MoK\a
_diffrn_radiation_wavelength     0.71073
_diffrn_radiation_source     'fine-focus sealed tube'
_diffrn_radiation_monochromator     graphite
_diffrn_measurement_device_type     'Bruker Kappa APEXII'
_diffrn_measurement_method     \w
_diffrn_detector_area_resol_mean     ?
_diffrn_reflns_number     30483
_diffrn_reflns_av_R_equivalents     0.0240
_diffrn_reflns_av_sigmaI/netI     0.0285
_diffrn_reflns_theta_min     1.71
_diffrn_reflns_theta_max     31.31
_diffrn_reflns_theta_full     31.31
_diffrn_measured_fraction_theta_max     0.989
_diffrn_measured_fraction_theta_full     0.989
_diffrn_reflns_limit_h_min     -12
_diffrn_reflns_limit_h_max     11
_diffrn_reflns_limit_k_min     -17
_diffrn_reflns_limit_k_max     17
_diffrn_reflns_limit_l_min     -18
_diffrn_reflns_limit_l_max     18
_diffrn_standards_number     0
_diffrn_standards_interval_count     0
_diffrn_standards_interval_time     0
_diffrn_standards_decay_%     0
_refine_special_details
;
Refinement of <i>F</i>^2^ against ALL reflections. The weighted <i>R</i>-factor
<i>wR</i> and goodness of fit <i>S</i> are based on <i>F</i>^2^, conventional
<i>R</i>-factors <i>R</i> are based on <i>F</i>, with <i>F</i> set to zero for
negative <i>F</i>^2^. The threshold expression of <i>F</i>^2^ >
\s(<i>F</i>^2^) is used only for calculating <i>R</i>-factors(gt) <i>etc</i>.
and is not relevant to the choice of reflections for refinement.
<i>R</i>-factors based on <i>F</i>^2^ are statistically about twice as large
as those based on <i>F</i>, and <i>R</i>- factors based on ALL data will be
even larger.
;
_reflns_number_total     7422
_reflns_number_gt     4682
_reflns_threshold_expression     I>2\s(I)
_refine_ls_structure_factor_coef     Fsqd
_refine_ls_matrix_type     full
_refine_ls_R_factor_all     0.0945
_refine_ls_R_factor_gt     0.0577
_refine_ls_wR_factor_gt     0.1659
_refine_ls_wR_factor_ref     0.1999
_refine_ls_goodness_of_fit_ref     1.036
_refine_ls_restrained_S_all     1.036
_refine_ls_number_reflns     7422
_refine_ls_number_parameters     308
_refine_ls_number_restraints     0
_refine_ls_hydrogen_treatment     constr
_refine_ls_weighting_scheme     calc
_refine_ls_weighting_details
         'calc w=1/[\s^2^(Fo^2^)+(0.1054P)^2^+0.1777P] where P=(Fo^2^+2Fc^2^)/3'
_atom_sites_solution_hydrogens     geom
_atom_sites_solution_primary     direct
_atom_sites_solution_secondary     difmap
_refine_ls_shift/su_max     0.001
_refine_ls_shift/su_mean     0.000
_refine_diff_density_max     0.432
_refine_diff_density_min     -0.226
_refine_ls_extinction_method     none
_refine_ls_extinction_coef     ?
loop_
    _atom_type_symbol
    _atom_type_description
    _atom_type_scat_dispersion_real
    _atom_type_scat_dispersion_imag
    _atom_type_scat_source
    'C' 'C' 0.0033 0.0016
                         'International Tables Vol C Tables 4.2.6.8 and 6.1.1.4'
    'H' 'H' 0.0000 0.0000
                         'International Tables Vol C Tables 4.2.6.8 and 6.1.1.4'
    'N' 'N' 0.0061 0.0033
                         'International Tables Vol C Tables 4.2.6.8 and 6.1.1.4'
    'O' 'O' 0.0106 0.0060
                         'International Tables Vol C Tables 4.2.6.8 and 6.1.1.4'
_computing_data_collection     'APEX2 (Bruker, 2004)'
_computing_cell_refinement     'APEX2 (Bruker, 2004) and SAINT (Bruker, 2004)'
_computing_data_reduction     'SAINT (Bruker, 2004) and XPREP (Bruker, 2004)'
_computing_structure_solution     'SHELXS97 (Sheldrick, 2008)'
_computing_structure_refinement     'SHELXL97 (Sheldrick, 2008)'
_computing_molecular_graphics     'ORTEP-3 (Farrugia, 1997)'
_computing_publication_material     'PLATON (Spek, 2003)'
loop_
    _atom_site_type_symbol
    _atom_site_label
    _atom_site_fract_x
    _atom_site_fract_y
    _atom_site_fract_z
    _atom_site_U_iso_or_equiv
    _atom_site_adp_type
    _atom_site_calc_flag
    _atom_site_refinement_flags
    _atom_site_occupancy
    _atom_site_disorder_assembly
    _atom_site_disorder_group
    O O1 1.13350(16) 0.65165(11) 0.20138(10) 0.0592(3) Uani d . 1 A .
    O O2 0.94660(16) 0.99242(9) 0.34629(9) 0.0487(3) Uani d . 1 . .
    N N1 0.69132(15) 0.79708(12) 0.16496(10) 0.0446(3) Uani d . 1 A .
    N N2 0.89750(18) 0.84222(11) 0.44618(10) 0.0450(3) Uani d . 1 A .
    H H2 0.9240 0.8844 0.5119 0.054 Uiso calc R 1 . .
    C C1 0.71391(18) 0.77545(15) 0.05236(11) 0.0428(3) Uani d . 1 A .
    H H1 0.7437 0.8511 0.0259 0.051 Uiso calc R 1 . .
    C C2 0.5380(2) 0.6955(2) -0.02380(15) 0.0623(5) Uani d . 1 . .
    H H2A 0.4778 0.7412 -0.0695 0.075 Uiso calc PR 0.546(12) A 1
    H H2B 0.5516 0.6330 -0.0733 0.075 Uiso calc PR 0.546(12) A 1
    H H2C 0.5382 0.6148 -0.0391 0.075 Uiso d PR 0.454(12) A 2
    H H2D 0.5062 0.7225 -0.0937 0.075 Uiso d PR 0.454(12) A 2
    C C3 0.4432(6) 0.6455(5) 0.0502(4) 0.0542(13) Uani d P 0.546(12) A 1
    H H3A 0.4600 0.5698 0.0630 0.065 Uiso calc PR 0.546(12) A 1
    H H3B 0.3205 0.6329 0.0175 0.065 Uiso calc PR 0.546(12) A 1
    C C3A 0.4171(6) 0.7056(11) 0.0445(4) 0.067(2) Uani d P 0.454(12) A 2
    H H3C 0.3658 0.7674 0.0245 0.080 Uiso calc PR 0.454(12) A 2
    H H3D 0.3248 0.6310 0.0294 0.080 Uiso calc PR 0.454(12) A 2
    C C4 0.5126(2) 0.7336(2) 0.15888(16) 0.0635(5) Uani d . 1 . .
    H H4A 0.4454 0.7882 0.1586 0.076 Uiso calc PR 0.546(12) A 1
    H H4B 0.5095 0.6932 0.2224 0.076 Uiso calc PR 0.546(12) A 1
    H H4C 0.4673 0.7826 0.2006 0.076 Uiso d PR 0.454(12) A 2
    H H4D 0.5076 0.6622 0.1895 0.076 Uiso d PR 0.454(12) A 2
    C C5 0.83562(17) 0.78291(12) 0.25117(11) 0.0367(3) Uani d . 1 . .
    C C6 0.97540(17) 0.78955(12) 0.18877(10) 0.0342(3) Uani d . 1 A .
    H H6 1.0284 0.8732 0.1863 0.041 Uiso calc R 1 . .
    C C7 0.86634(17) 0.72579(13) 0.06945(10) 0.0364(3) Uani d . 1 . .
    H H7 0.8232 0.6407 0.0705 0.044 Uiso calc R 1 A .
    C C8 0.95589(18) 0.74035(13) -0.02018(11) 0.0372(3) Uani d . 1 A .
    C C9 0.9407(2) 0.64170(14) -0.09576(12) 0.0463(4) Uani d . 1 . .
    H H9 0.8788 0.5664 -0.0889 0.056 Uiso calc R 1 A .
    C C10 1.0168(3) 0.65438(17) -0.18139(14) 0.0571(4) Uani d . 1 A .
    H H10 1.0055 0.5875 -0.2315 0.069 Uiso calc R 1 . .
    C C11 1.1081(2) 0.76386(18) -0.19285(14) 0.0575(4) Uani d . 1 . .
    H H11 1.1596 0.7715 -0.2502 0.069 Uiso calc R 1 A .
    C C12 1.1240(2) 0.86314(17) -0.11947(14) 0.0547(4) Uani d . 1 A .
    H H12 1.1853 0.9381 -0.1275 0.066 Uiso calc R 1 . .
    C C13 1.0487(2) 0.85126(14) -0.03375(12) 0.0459(3) Uani d . 1 . .
    H H13 1.0603 0.9187 0.0158 0.055 Uiso calc R 1 A .
    C C14 0.89955(18) 0.88773(13) 0.35190(11) 0.0381(3) Uani d . 1 A .
    C C15 0.8470(2) 0.71800(14) 0.42408(12) 0.0434(3) Uani d . 1 . .
    C C16 0.8408(3) 0.64255(18) 0.50050(15) 0.0600(5) Uani d . 1 A .
    H H16 0.8717 0.6717 0.5772 0.072 Uiso calc R 1 . .
    C C17 0.7871(3) 0.52212(19) 0.45907(19) 0.0714(6) Uani d . 1 . .
    H H17 0.7817 0.4691 0.5089 0.086 Uiso calc R 1 A .
    C C18 0.7413(3) 0.47874(17) 0.34547(18) 0.0669(5) Uani d . 1 A .
    H H18 0.7037 0.3971 0.3193 0.080 Uiso calc R 1 . .
    C C19 0.7512(2) 0.55614(15) 0.27045(15) 0.0539(4) Uani d . 1 . .
    H H19 0.7221 0.5268 0.1939 0.065 Uiso calc R 1 A .
    C C20 0.80430(19) 0.67704(13) 0.30936(12) 0.0410(3) Uani d . 1 A .
    C C21 1.11658(18) 0.74122(14) 0.24512(12) 0.0415(3) Uani d . 1 . .
    C C22 1.2274(2) 0.80951(16) 0.35781(13) 0.0486(4) Uani d . 1 A .
    H H22 1.2204 0.8845 0.3803 0.058 Uiso calc R 1 . .
    C C23 1.3353(2) 0.76867(17) 0.42759(14) 0.0516(4) Uani d . 1 . .
    H H23 1.3521 0.6986 0.4000 0.062 Uiso calc R 1 A .
    C C24 1.4307(2) 0.82413(18) 0.54447(14) 0.0542(4) Uani d . 1 A .
    C C25 1.3864(3) 0.9102(2) 0.60403(15) 0.0654(5) Uani d . 1 . .
    H H25 1.2971 0.9376 0.5676 0.078 Uiso calc R 1 A .
    C C26 1.4737(3) 0.9552(2) 0.71647(17) 0.0810(7) Uani d . 1 A .
    H H26 1.4418 1.0114 0.7561 0.097 Uiso calc R 1 . .
    C C27 1.6073(3) 0.9165(3) 0.7691(2) 0.0931(9) Uani d . 1 . .
    H H27 1.6677 0.9477 0.8445 0.112 Uiso calc R 1 A .
    C C28 1.6530(3) 0.8331(3) 0.7128(3) 0.1039(10) Uani d . 1 A .
    H H28 1.7444 0.8078 0.7497 0.125 Uiso calc R 1 . .
    C C29 1.5644(3) 0.7853(3) 0.6008(2) 0.0830(7) Uani d . 1 . .
    H H29 1.5949 0.7268 0.5632 0.100 Uiso calc R 1 A .
loop_
    _atom_site_aniso_label
    _atom_site_aniso_U_11
    _atom_site_aniso_U_22
    _atom_site_aniso_U_33
    _atom_site_aniso_U_12
    _atom_site_aniso_U_13
    _atom_site_aniso_U_23
    O1 0.0650(8) 0.0620(8) 0.0555(7) 0.0293(6) 0.0181(6) 0.0059(6)
    O2 0.0677(7) 0.0387(6) 0.0321(5) 0.0100(5) 0.0121(5) -0.0012(4)
    N1 0.0375(6) 0.0593(8) 0.0301(6) 0.0104(5) 0.0082(5) -0.0051(5)
    N2 0.0613(8) 0.0429(7) 0.0250(5) 0.0086(6) 0.0145(5) -0.0029(5)
    C1 0.0404(7) 0.0532(9) 0.0283(7) 0.0103(6) 0.0067(5) -0.0011(6)
    C2 0.0431(8) 0.0851(14) 0.0402(9) 0.0100(8) -0.0006(7) -0.0092(9)
    C3 0.0394(18) 0.051(2) 0.055(2) 0.0010(15) 0.0039(14) -0.0054(17)
    C3A 0.039(2) 0.102(6) 0.050(2) 0.018(2) 0.0014(16) 0.011(3)
    C4 0.0388(8) 0.0880(14) 0.0545(10) 0.0097(8) 0.0153(7) -0.0037(9)
    C5 0.0395(6) 0.0390(7) 0.0254(6) 0.0050(5) 0.0105(5) -0.0041(5)
    C6 0.0375(6) 0.0365(7) 0.0237(6) 0.0056(5) 0.0092(5) -0.0005(5)
    C7 0.0411(6) 0.0379(7) 0.0237(6) 0.0049(5) 0.0091(5) -0.0015(5)
    C8 0.0425(7) 0.0419(8) 0.0240(6) 0.0110(6) 0.0090(5) 0.0009(5)
    C9 0.0608(9) 0.0423(8) 0.0345(7) 0.0121(7) 0.0185(7) 0.0004(6)
    C10 0.0781(12) 0.0610(11) 0.0378(8) 0.0248(9) 0.0267(8) -0.0002(7)
    C11 0.0687(11) 0.0753(12) 0.0351(8) 0.0228(9) 0.0258(8) 0.0106(8)
    C12 0.0635(10) 0.0562(10) 0.0428(9) 0.0092(8) 0.0215(8) 0.0129(7)
    C13 0.0559(8) 0.0451(8) 0.0334(7) 0.0109(7) 0.0154(6) 0.0009(6)
    C14 0.0426(7) 0.0405(8) 0.0265(6) 0.0086(6) 0.0100(5) -0.0028(5)
    C15 0.0510(8) 0.0436(8) 0.0335(7) 0.0086(6) 0.0175(6) 0.0022(6)
    C16 0.0809(12) 0.0603(11) 0.0423(9) 0.0185(9) 0.0265(9) 0.0127(8)
    C17 0.1015(16) 0.0559(12) 0.0669(13) 0.0207(11) 0.0407(12) 0.0247(10)
    C18 0.0915(14) 0.0417(10) 0.0708(13) 0.0098(9) 0.0420(11) 0.0086(9)
    C19 0.0658(10) 0.0420(9) 0.0478(9) 0.0030(7) 0.0252(8) -0.0028(7)
    C20 0.0454(7) 0.0407(8) 0.0329(7) 0.0050(6) 0.0166(6) -0.0009(6)
    C21 0.0410(7) 0.0495(9) 0.0340(7) 0.0113(6) 0.0142(6) 0.0075(6)
    C22 0.0454(8) 0.0581(10) 0.0400(8) 0.0157(7) 0.0098(6) 0.0084(7)
    C23 0.0487(8) 0.0655(11) 0.0449(9) 0.0204(7) 0.0163(7) 0.0158(8)
    C24 0.0418(8) 0.0762(12) 0.0399(8) 0.0111(7) 0.0089(6) 0.0195(8)
    C25 0.0636(11) 0.0808(14) 0.0420(9) 0.0191(10) 0.0031(8) 0.0104(9)
    C26 0.0912(16) 0.0830(16) 0.0447(11) 0.0016(12) 0.0090(10) 0.0056(10)
    C27 0.0738(14) 0.113(2) 0.0494(12) -0.0149(14) -0.0117(11) 0.0253(13)
    C28 0.0616(13) 0.159(3) 0.0767(17) 0.0308(16) -0.0095(12) 0.0473(19)
    C29 0.0599(11) 0.121(2) 0.0753(15) 0.0402(12) 0.0142(11) 0.0323(14)
_geom_special_details
;
All e.s.d.'s (except the e.s.d. in the dihedral angle between two l.s. planes)
are estimated using the full covariance matrix. The cell e.s.d.'s are taken
into account individually in the estimation of e.s.d.'s in distances, angles
and torsion angles; correlations between e.s.d.'s in cell parameters are only
used when they are defined by crystal symmetry. An approximate (isotropic)
treatment of cell e.s.d.'s is used for estimating e.s.d.'s involving l.s.
planes.
;
loop_
    _geom_bond_atom_site_label_1
    _geom_bond_atom_site_label_2
    _geom_bond_site_symmetry_2
    _geom_bond_distance
    _geom_bond_publ_flag
    O1 C21 . 1.2092(19) ?
    O2 C14 . 1.2141(18) ?
    N1 C5 . 1.4610(19) ?
    N1 C4 . 1.467(2) ?
    N1 C1 . 1.4772(18) ?
    N2 C14 . 1.3477(19) ?
    N2 C15 . 1.398(2) ?
    N2 H2 . 0.86 ?
    C1 C2 . 1.525(2) ?
    C1 C7 . 1.529(2) ?
    C1 H1 . 0.98 ?
    C2 C3 . 1.443(5) ?
    C2 C3A . 1.511(6) ?
    C2 H2A . 0.97 ?
    C2 H2B . 0.97 ?
    C2 H2C . 0.96 ?
    C2 H2D . 0.96 ?
    C3 C4 . 1.503(4) ?
    C3 H3A . 0.97 ?
    C3 H3B . 0.97 ?
    C3A C4 . 1.402(5) ?
    C3A H3C . 0.97 ?
    C3A H3D . 0.97 ?
    C4 H4A . 0.97 ?
    C4 H4B . 0.97 ?
    C4 H4C . 0.96 ?
    C4 H4D . 0.96 ?
    C5 C20 . 1.511(2) ?
    C5 C14 . 1.5502(18) ?
    C5 C6 . 1.5623(18) ?
    C6 C21 . 1.502(2) ?
    C6 C7 . 1.5268(18) ?
    C6 H6 . 0.98 ?
    C7 C8 . 1.5044(18) ?
    C7 H7 . 0.98 ?
    C8 C9 . 1.387(2) ?
    C8 C13 . 1.389(2) ?
    C9 C10 . 1.385(2) ?
    C9 H9 . 0.93 ?
    C10 C11 . 1.362(3) ?
    C10 H10 . 0.93 ?
    C11 C12 . 1.375(3) ?
    C11 H11 . 0.93 ?
    C12 C13 . 1.381(2) ?
    C12 H12 . 0.93 ?
    C13 H13 . 0.93 ?
    C15 C16 . 1.375(2) ?
    C15 C20 . 1.387(2) ?
    C16 C17 . 1.379(3) ?
    C16 H16 . 0.93 ?
    C17 C18 . 1.377(3) ?
    C17 H17 . 0.93 ?
    C18 C19 . 1.380(3) ?
    C18 H18 . 0.93 ?
    C19 C20 . 1.379(2) ?
    C19 H19 . 0.93 ?
    C21 C22 . 1.481(2) ?
    C22 C23 . 1.318(2) ?
    C22 H22 . 0.93 ?
    C23 C24 . 1.459(2) ?
    C23 H23 . 0.93 ?
    C24 C29 . 1.383(3) ?
    C24 C25 . 1.394(3) ?
    C25 C26 . 1.380(3) ?
    C25 H25 . 0.93 ?
    C26 C27 . 1.367(4) ?
    C26 H26 . 0.93 ?
    C27 C28 . 1.356(4) ?
    C27 H27 . 0.93 ?
    C28 C29 . 1.382(4) ?
    C28 H28 . 0.93 ?
    C29 H29 . 0.93 ?
loop_
    _geom_angle_atom_site_label_1
    _geom_angle_atom_site_label_2
    _geom_angle_atom_site_label_3
    _geom_angle_site_symmetry_1
    _geom_angle_site_symmetry_3
    _geom_angle
    _geom_angle_publ_flag
    C5 N1 C4 . . 120.21(14) ?
    C5 N1 C1 . . 110.50(11) ?
    C4 N1 C1 . . 109.02(12) ?
    C14 N2 C15 . . 111.72(11) ?
    C14 N2 H2 . . 124.1 ?
    C15 N2 H2 . . 124.1 ?
    N1 C1 C2 . . 105.41(12) ?
    N1 C1 C7 . . 105.36(11) ?
    C2 C1 C7 . . 117.71(14) ?
    N1 C1 H1 . . 109.3 ?
    C2 C1 H1 . . 109.3 ?
    C7 C1 H1 . . 109.3 ?
    C3 C2 C1 . . 106.1(2) ?
    C3A C2 C1 . . 103.4(3) ?
    C3 C2 H2A . . 110.5 ?
    C3A C2 H2A . . 82.8 ?
    C1 C2 H2A . . 110.5 ?
    C3 C2 H2B . . 110.5 ?
    C3A C2 H2B . . 136.6 ?
    C1 C2 H2B . . 110.5 ?
    H2A C2 H2B . . 108.7 ?
    C3 C2 H2C . . 80.9 ?
    C3A C2 H2C . . 110.8 ?
    C1 C2 H2C . . 111.0 ?
    H2A C2 H2C . . 131.3 ?
    C3 C2 H2D . . 133.8 ?
    C3A C2 H2D . . 111.3 ?
    C1 C2 H2D . . 111.2 ?
    H2B C2 H2D . . 80.9 ?
    H2C C2 H2D . . 109.1 ?
    C2 C3 C4 . . 106.6(3) ?
    C2 C3 H3A . . 110.4 ?
    C4 C3 H3A . . 110.4 ?
    C2 C3 H3B . . 110.4 ?
    C4 C3 H3B . . 110.4 ?
    H3A C3 H3B . . 108.6 ?
    C4 C3A C2 . . 108.3(3) ?
    C4 C3A H3C . . 110.0 ?
    C2 C3A H3C . . 110.0 ?
    C4 C3A H3D . . 110.0 ?
    C2 C3A H3D . . 110.0 ?
    H3C C3A H3D . . 108.4 ?
    C3A C4 N1 . . 106.5(3) ?
    N1 C4 C3 . . 105.00(19) ?
    C3A C4 H4A . . 80.9 ?
    N1 C4 H4A . . 110.7 ?
    C3 C4 H4A . . 110.7 ?
    C3A C4 H4B . . 134.2 ?
    N1 C4 H4B . . 110.7 ?
    C3 C4 H4B . . 110.7 ?
    H4A C4 H4B . . 108.8 ?
    C3A C4 H4C . . 110.6 ?
    N1 C4 H4C . . 110.6 ?
    C3 C4 H4C . . 135.9 ?
    H4B C4 H4C . . 80.1 ?
    C3A C4 H4D . . 110.2 ?
    N1 C4 H4D . . 110.3 ?
    C3 C4 H4D . . 81.4 ?
    H4A C4 H4D . . 131.8 ?
    H4C C4 H4D . . 108.7 ?
    N1 C5 C20 . . 119.04(12) ?
    N1 C5 C14 . . 109.47(12) ?
    C20 C5 C14 . . 101.51(11) ?
    N1 C5 C6 . . 102.60(10) ?
    C20 C5 C6 . . 113.67(12) ?
    C14 C5 C6 . . 110.64(11) ?
    C21 C6 C7 . . 116.10(12) ?
    C21 C6 C5 . . 113.56(11) ?
    C7 C6 C5 . . 102.38(10) ?
    C21 C6 H6 . . 108.1 ?
    C7 C6 H6 . . 108.1 ?
    C5 C6 H6 . . 108.1 ?
    C8 C7 C6 . . 116.26(11) ?
    C8 C7 C1 . . 114.40(12) ?
    C6 C7 C1 . . 101.23(10) ?
    C8 C7 H7 . . 108.2 ?
    C6 C7 H7 . . 108.2 ?
    C1 C7 H7 . . 108.2 ?
    C9 C8 C13 . . 117.87(13) ?
    C9 C8 C7 . . 119.99(13) ?
    C13 C8 C7 . . 122.08(12) ?
    C10 C9 C8 . . 120.57(15) ?
    C10 C9 H9 . . 119.7 ?
    C8 C9 H9 . . 119.7 ?
    C11 C10 C9 . . 120.64(15) ?
    C11 C10 H10 . . 119.7 ?
    C9 C10 H10 . . 119.7 ?
    C10 C11 C12 . . 119.90(15) ?
    C10 C11 H11 . . 120.0 ?
    C12 C11 H11 . . 120.0 ?
    C11 C12 C13 . . 119.82(16) ?
    C11 C12 H12 . . 120.1 ?
    C13 C12 H12 . . 120.1 ?
    C12 C13 C8 . . 121.20(14) ?
    C12 C13 H13 . . 119.4 ?
    C8 C13 H13 . . 119.4 ?
    O2 C14 N2 . . 126.33(12) ?
    O2 C14 C5 . . 125.50(12) ?
    N2 C14 C5 . . 108.16(12) ?
    C16 C15 C20 . . 122.42(15) ?
    C16 C15 N2 . . 127.65(14) ?
    C20 C15 N2 . . 109.92(13) ?
    C15 C16 C17 . . 117.51(17) ?
    C15 C16 H16 . . 121.2 ?
    C17 C16 H16 . . 121.2 ?
    C18 C17 C16 . . 121.39(18) ?
    C18 C17 H17 . . 119.3 ?
    C16 C17 H17 . . 119.3 ?
    C17 C18 C19 . . 120.12(17) ?
    C17 C18 H18 . . 119.9 ?
    C19 C18 H18 . . 119.9 ?
    C20 C19 C18 . . 119.81(16) ?
    C20 C19 H19 . . 120.1 ?
    C18 C19 H19 . . 120.1 ?
    C19 C20 C15 . . 118.74(15) ?
    C19 C20 C5 . . 132.59(13) ?
    C15 C20 C5 . . 108.62(12) ?
    O1 C21 C22 . . 123.61(15) ?
    O1 C21 C6 . . 121.49(13) ?
    C22 C21 C6 . . 114.88(13) ?
    C23 C22 C21 . . 122.89(16) ?
    C23 C22 H22 . . 118.6 ?
    C21 C22 H22 . . 118.6 ?
    C22 C23 C24 . . 125.45(17) ?
    C22 C23 H23 . . 117.3 ?
    C24 C23 H23 . . 117.3 ?
    C29 C24 C25 . . 118.35(18) ?
    C29 C24 C23 . . 118.88(19) ?
    C25 C24 C23 . . 122.67(16) ?
    C26 C25 C24 . . 120.8(2) ?
    C26 C25 H25 . . 119.6 ?
    C24 C25 H25 . . 119.6 ?
    C27 C26 C25 . . 119.4(3) ?
    C27 C26 H26 . . 120.3 ?
    C25 C26 H26 . . 120.3 ?
    C28 C27 C26 . . 120.9(2) ?
    C28 C27 H27 . . 119.6 ?
    C26 C27 H27 . . 119.6 ?
    C27 C28 C29 . . 120.4(2) ?
    C27 C28 H28 . . 119.8 ?
    C29 C28 H28 . . 119.8 ?
    C28 C29 C24 . . 120.2(3) ?
    C28 C29 H29 . . 119.9 ?
    C24 C29 H29 . . 119.9 ?
loop_
    _geom_torsion_atom_site_label_1
    _geom_torsion_atom_site_label_2
    _geom_torsion_atom_site_label_3
    _geom_torsion_atom_site_label_4
    _geom_torsion_site_symmetry_1
    _geom_torsion_site_symmetry_2
    _geom_torsion_site_symmetry_3
    _geom_torsion_site_symmetry_4
    _geom_torsion
    _geom_torsion_publ_flag
    C5 N1 C1 C2 . . . . 134.55(15) ?
    C4 N1 C1 C2 . . . . 0.4(2) ?
    C5 N1 C1 C7 . . . . 9.38(16) ?
    C4 N1 C1 C7 . . . . -124.81(15) ?
    N1 C1 C2 C3 . . . . -17.5(4) ?
    C7 C1 C2 C3 . . . . 99.5(3) ?
    N1 C1 C2 C3A . . . . 15.1(5) ?
    C7 C1 C2 C3A . . . . 132.1(5) ?
    C3A C2 C3 C4 . . . . -61.7(4) ?
    C1 C2 C3 C4 . . . . 27.8(5) ?
    C3 C2 C3A C4 . . . . 72.5(5) ?
    C1 C2 C3A C4 . . . . -26.5(8) ?
    C2 C3A C4 N1 . . . . 27.2(8) ?
    C2 C3A C4 C3 . . . . -64.8(6) ?
    C5 N1 C4 C3A . . . . -146.1(5) ?
    C1 N1 C4 C3A . . . . -17.1(6) ?
    C5 N1 C4 C3 . . . . -112.8(3) ?
    C1 N1 C4 C3 . . . . 16.2(4) ?
    C2 C3 C4 C3A . . . . 69.8(6) ?
    C2 C3 C4 N1 . . . . -27.4(5) ?
    C4 N1 C5 C20 . . . . 18.66(19) ?
    C1 N1 C5 C20 . . . . -109.67(14) ?
    C4 N1 C5 C14 . . . . -97.34(16) ?
    C1 N1 C5 C14 . . . . 134.34(12) ?
    C4 N1 C5 C6 . . . . 145.14(14) ?
    C1 N1 C5 C6 . . . . 16.82(15) ?
    N1 C5 C6 C21 . . . . -162.45(12) ?
    C20 C5 C6 C21 . . . . -32.59(16) ?
    C14 C5 C6 C21 . . . . 80.86(15) ?
    N1 C5 C6 C7 . . . . -36.51(13) ?
    C20 C5 C6 C7 . . . . 93.36(13) ?
    C14 C5 C6 C7 . . . . -153.20(12) ?
    C21 C6 C7 C8 . . . . -69.38(16) ?
    C5 C6 C7 C8 . . . . 166.35(12) ?
    C21 C6 C7 C1 . . . . 166.04(12) ?
    C5 C6 C7 C1 . . . . 41.76(13) ?
    N1 C1 C7 C8 . . . . -157.82(12) ?
    C2 C1 C7 C8 . . . . 85.07(17) ?
    N1 C1 C7 C6 . . . . -31.99(14) ?
    C2 C1 C7 C6 . . . . -149.10(14) ?
    C6 C7 C8 C9 . . . . 132.52(15) ?
    C1 C7 C8 C9 . . . . -109.94(16) ?
    C6 C7 C8 C13 . . . . -50.44(19) ?
    C1 C7 C8 C13 . . . . 67.09(18) ?
    C13 C8 C9 C10 . . . . 0.3(2) ?
    C7 C8 C9 C10 . . . . 177.46(15) ?
    C8 C9 C10 C11 . . . . 0.1(3) ?
    C9 C10 C11 C12 . . . . -0.5(3) ?
    C10 C11 C12 C13 . . . . 0.6(3) ?
    C11 C12 C13 C8 . . . . -0.3(3) ?
    C9 C8 C13 C12 . . . . -0.2(2) ?
    C7 C8 C13 C12 . . . . -177.30(14) ?
    C15 N2 C14 O2 . . . . -175.92(15) ?
    C15 N2 C14 C5 . . . . 2.62(17) ?
    N1 C5 C14 O2 . . . . -55.88(18) ?
    C20 C5 C14 O2 . . . . 177.44(14) ?
    C6 C5 C14 O2 . . . . 56.48(19) ?
    N1 C5 C14 N2 . . . . 125.56(13) ?
    C20 C5 C14 N2 . . . . -1.11(15) ?
    C6 C5 C14 N2 . . . . -122.08(13) ?
    C14 N2 C15 C16 . . . . 175.59(17) ?
    C14 N2 C15 C20 . . . . -3.20(18) ?
    C20 C15 C16 C17 . . . . -1.1(3) ?
    N2 C15 C16 C17 . . . . -179.71(18) ?
    C15 C16 C17 C18 . . . . 0.0(3) ?
    C16 C17 C18 C19 . . . . 1.0(4) ?
    C17 C18 C19 C20 . . . . -1.1(3) ?
    C18 C19 C20 C15 . . . . 0.1(3) ?
    C18 C19 C20 C5 . . . . 176.93(17) ?
    C16 C15 C20 C19 . . . . 1.0(2) ?
    N2 C15 C20 C19 . . . . 179.89(14) ?
    C16 C15 C20 C5 . . . . -176.54(15) ?
    N2 C15 C20 C5 . . . . 2.32(17) ?
    N1 C5 C20 C19 . . . . 62.0(2) ?
    C14 C5 C20 C19 . . . . -177.84(17) ?
    C6 C5 C20 C19 . . . . -59.0(2) ?
    N1 C5 C20 C15 . . . . -120.88(13) ?
    C14 C5 C20 C15 . . . . -0.74(15) ?
    C6 C5 C20 C15 . . . . 118.07(13) ?
    C7 C6 C21 O1 . . . . -5.4(2) ?
    C5 C6 C21 O1 . . . . 112.87(15) ?
    C7 C6 C21 C22 . . . . 176.22(12) ?
    C5 C6 C21 C22 . . . . -65.48(16) ?
    O1 C21 C22 C23 . . . . -11.3(3) ?
    C6 C21 C22 C23 . . . . 167.04(15) ?
    C21 C22 C23 C24 . . . . -171.52(15) ?
    C22 C23 C24 C29 . . . . -167.19(19) ?
    C22 C23 C24 C25 . . . . 16.6(3) ?
    C29 C24 C25 C26 . . . . -0.2(3) ?
    C23 C24 C25 C26 . . . . 176.07(19) ?
    C24 C25 C26 C27 . . . . 1.4(3) ?
    C25 C26 C27 C28 . . . . -1.2(4) ?
    C26 C27 C28 C29 . . . . -0.2(4) ?
    C27 C28 C29 C24 . . . . 1.4(4) ?
    C25 C24 C29 C28 . . . . -1.2(3) ?
    C23 C24 C29 C28 . . . . -177.6(2) ?
loop_
    _geom_hbond_atom_site_label_D
    _geom_hbond_atom_site_label_H
    _geom_hbond_atom_site_label_A
    _geom_hbond_site_symmetry_A
    _geom_hbond_distance_DH
    _geom_hbond_distance_HA
    _geom_hbond_distance_DA
    _geom_hbond_angle_DHA
    N2 H2 O2 2_776 0.86 2.02 2.854(2) 162
    C28 H28 Cg1 1_454 0.93 2.89 3.815(3) 172
data_global
_journal_date_recd_electronic     2008-07-24
_journal_date_accepted     2008-08-01
_journal_name_full     'Acta Crystallographica, Section E'
_journal_year     2008
_journal_volume     64
_journal_issue      9
_journal_page_first     o1817
_journal_page_last     o1817
_journal_paper_category     QO
_journal_coeditor_code     CI2643
_publ_contact_author_name     'Dr. L. Sudha'
_publ_contact_author_address
;
Department of Physics
  SRM University
  Ramapuram Campus
  Chennai - 600 089
  India
;
_publ_contact_author_email     sudharose18@gmail.com
_publ_contact_author_fax     '91 44 24911709'
_publ_contact_author_phone     '91 44 24911709'
_publ_section_title
;\
1-[2-Oxo-1'-phenyl-2',3',5',6',7',7a'-hexahydroindoline-3-spiro-\
3'-1'<i>H</i>-pyrrolizin-2'-yl]-3-phenylprop-2-en-1-one
;
loop_
    _publ_author_name
    _publ_author_address
    'S. Nirmala'
;
Department of Physics
Easwari Engineering College
Ramapuram
Chennai 600 089
India
;
    'R. Murugan'
;
Department of Analytical Chemistry
University of Madras
Guindy Campus
Chennai 600 025
India
;
    'E. Theboral Sugi Kamala'
;
Department of Physics
Easwari Engineering College
Ramapuram
Chennai 600 089
India
;
    'L. Sudha'
;
Department of Physics
SRM University
Ramapuram Campus
Chennai 600 089
India
;
    'S. Sriman Narayanan'
;
Department of Analytical Chemistry
University of Madras
Guindy Campus
Chennai 600 025
India
;
_chemical_name_systematic     ?
