# Supplementary material for: 1-[2-Oxo-1′-phenyl-2′,3′,5′,6′,7′,7a’-hexa­hydroindoline-3-spiro-3′-1′H-pyrrolizin-2′-yl]-3-phenyl­prop-2-en-1-one
Source: Acta Crystallogr Sect E Struct Rep Online. 2008 Aug 23;64(Pt 9):o1817. doi: 10.1107/S1600536808024781 (PMC2960625; doi:10.1107/S1600536808024781)
Supplement: Supplementary file 2 [file e-64-o1817-Isup2.hkl]

#
# h,k,l, Fc-squared, Fo-squared, sigma(Fo-squared) and status flag
#
data_I
_shelx_title ' CI2643      P -1         R = 0.06'
_shelx_refln_list_code          4
_shelx_F_calc_maximum      139.26
_exptl_crystal_F_000       460.00
_reflns_d_resolution_high  0.6838
 
loop_
 _symmetry_equiv_pos_as_xyz
 'x, y, z'
 '-x, -y, -z'
 
_cell_length_a     8.4210
_cell_length_b    11.8895
_cell_length_c    12.5121
_cell_angle_alpha  95.662
_cell_angle_beta  105.071
_cell_angle_gamma 105.815
 
_shelx_F_squared_multiplier     1.000
 
loop_
 _refln_index_h
 _refln_index_k
 _refln_index_l
 _refln_F_squared_calc
 _refln_F_squared_meas
 _refln_F_squared_sigma
 _refln_observed_status
   1   0   0     2680.44     2586.43     49.90 o
   2   0   0      555.11      667.35      5.89 o
   3   0   0      559.64      656.52      5.18 o
   4   0   0      148.69      124.43      1.27 o
   5   0   0      114.32      124.26      1.68 o
   6   0   0        0.13        0.34      0.28 o
   7   0   0       33.59       33.52      0.85 o
   8   0   0        0.16       -0.29      0.36 o
   9   0   0        3.05        4.11      0.58 o
  10   0   0        1.57       -0.53      1.42 o
  11   0   0        3.68        2.30      1.72 o
 -11   1   0        1.66        0.23      1.56 o
 -10   1   0        7.23        7.26      1.62 o
  -9   1   0        0.95        0.36      0.95 o
  -8   1   0       10.86        9.45      0.50 o
  -7   1   0       71.32       79.33      1.14 o
  -6   1   0       37.83       42.10      0.74 o
  -5   1   0        7.68        8.29      0.32 o
  -4   1   0      179.85      182.73      1.99 o
  -3   1   0      357.80      408.95      3.69 o
  -2   1   0     2949.98     3017.87     22.31 o
  -1   1   0      835.85      809.40     18.75 o
   0   1   0      509.71       -0.06      0.06 o
   1   1   0     2288.52     2451.42     16.51 o
   2   1   0      498.82      622.83      4.64 o
   3   1   0      451.20      463.38      3.98 o
   4   1   0      286.61      320.10      2.89 o
   5   1   0       26.70       20.97      0.62 o
   6   1   0        1.75        4.17      0.42 o
   7   1   0      167.04      163.47      2.21 o
   8   1   0       23.21       22.10      0.84 o
   9   1   0        1.24       -0.02      0.59 o
  10   1   0       21.96       19.08      2.40 o
  11   1   0        3.23        2.50      1.87 o
 -11   2   0        6.55        8.41      1.85 o
 -10   2   0        2.15        1.88      1.76 o
  -9   2   0       17.92       20.36      0.98 o
  -8   2   0        4.00        4.02      0.38 o
  -7   2   0      159.95      157.86      1.98 o
  -6   2   0      412.99      402.21      3.86 o
  -5   2   0        4.46        5.40      0.31 o
  -4   2   0     1428.68     1513.20     13.09 o
  -3   2   0      601.20      592.87      4.71 o
  -2   2   0     1272.94     1323.26      8.87 o
  -1   2   0      615.00      702.53      4.61 o
   0   2   0    13172.77    12703.65     88.19 o
   1   2   0       42.01       34.14      0.47 o
   2   2   0        0.02        1.49      0.16 o
   3   2   0       73.29      101.52      1.09 o
   4   2   0        0.19        1.50      0.26 o
   5   2   0      230.32      257.64      2.71 o
   6   2   0       15.12       14.66      0.63 o
   7   2   0       18.89       17.58      0.80 o
   8   2   0        0.96        0.61      0.52 o
   9   2   0        0.04       -0.41      0.56 o
  10   2   0        0.09        0.06      1.78 o
 -11   3   0        1.03        5.07      1.62 o
 -10   3   0        0.21       -0.21      0.82 o
  -9   3   0       51.96       51.20      2.31 o
  -8   3   0       84.27       75.89      1.22 o
  -7   3   0      143.84      134.18      2.84 o
  -6   3   0      180.15      181.26      1.99 o
  -5   3   0        0.95        0.66      0.34 o
  -4   3   0        9.09        7.10      0.27 o
  -3   3   0      714.82      839.50      6.02 o
  -2   3   0     2548.78     2658.03     16.95 o
  -1   3   0        1.14        0.38      0.19 o
   0   3   0      222.82      246.50      2.07 o
   1   3   0      236.06      286.26      2.28 o
   2   3   0      887.60      975.97      7.72 o
   3   3   0      263.66      254.83      2.51 o
   4   3   0       32.88       24.53      0.70 o
   5   3   0       32.44       32.56      0.88 o
   6   3   0        8.89        9.36      0.66 o
   7   3   0       90.94       90.91      1.85 o
   8   3   0       26.46       28.91      1.23 o
   9   3   0        0.50        0.27      0.67 o
  10   3   0        4.41        3.57      2.09 o
 -11   4   0        5.92        4.74      1.58 o
 -10   4   0        1.62        2.62      0.88 o
  -9   4   0        0.88       -0.32      0.59 o
  -8   4   0       23.62       23.89      0.71 o
  -7   4   0        6.67        5.09      0.61 o
  -6   4   0       87.62       91.78      1.37 o
  -5   4   0        3.88        4.46      0.38 o
  -4   4   0       21.87       21.56      0.62 o
  -3   4   0       15.55       14.45      0.39 o
  -2   4   0       14.69       15.82      0.37 o
  -1   4   0      479.95      461.80      3.89 o
   0   4   0      482.41      479.60      3.83 o
   1   4   0       22.50       17.56      0.48 o
   2   4   0      295.76      329.15      2.84 o
   3   4   0       28.18       32.71      0.75 o
   4   4   0      384.82      382.22      4.49 o
   5   4   0       33.75       31.75      0.97 o
   6   4   0        3.80        2.97      0.88 o
   7   4   0        2.08        1.97      0.67 o
   8   4   0        8.69       10.28      1.35 o
   9   4   0        3.32        3.77      0.87 o
  10   4   0        0.26        0.86      1.35 o
 -11   5   0        1.00        0.72      1.44 o
 -10   5   0        0.03        1.16      1.16 o
  -9   5   0       27.07       20.87      0.81 o
  -8   5   0        6.88        5.76      0.48 o
  -7   5   0       52.61       48.06      1.02 o
  -6   5   0        1.50        1.08      0.34 o
  -5   5   0       69.99       57.60      1.09 o
  -4   5   0       25.16       33.69      0.86 o
  -3   5   0      572.23      610.70      4.41 o
  -2   5   0       13.17       16.98      0.42 o
  -1   5   0      103.33      119.04      1.72 o
   0   5   0       14.76       13.07      0.40 o
   1   5   0        1.33        2.67      0.32 o
   2   5   0        0.52       -0.26      0.26 o
   3   5   0      221.40      233.82      2.59 o
   4   5   0      112.06      100.69      1.75 o
   5   5   0       50.44       50.03      1.52 o
   6   5   0        1.54        1.17      0.67 o
   7   5   0        1.66        1.12      0.72 o
   8   5   0       79.35       95.02      2.88 o
   9   5   0        5.78        4.04      1.06 o
 -11   6   0        0.17       -0.31      1.42 o
 -10   6   0        3.74        2.29      0.93 o
  -9   6   0        1.17        1.75      0.51 o
  -8   6   0       14.64       14.19      0.67 o
  -7   6   0       13.74       13.54      0.64 o
  -6   6   0        2.95        3.30      0.43 o
  -5   6   0       87.91       80.49      1.21 o
  -4   6   0      381.43      398.34      3.43 o
  -3   6   0       17.43       16.30      0.46 o
  -2   6   0       43.40       44.20      0.73 o
  -1   6   0      144.37      108.99      1.52 o
   0   6   0      228.23      256.01      2.69 o
   1   6   0      270.25      289.60      2.87 o
   2   6   0       33.42       35.73      0.90 o
   3   6   0        0.42        0.68      0.41 o
   4   6   0       11.07       12.53      0.75 o
   5   6   0       12.37       12.04      0.90 o
   6   6   0       20.93       18.91      1.09 o
   7   6   0       14.45       12.51      1.05 o
   8   6   0       73.18       79.63      2.19 o
   9   6   0        6.04        6.78      1.38 o
 -11   7   0        0.02       -0.18      1.39 o
 -10   7   0        1.21        0.99      0.47 o
  -9   7   0        3.07        2.41      0.52 o
  -8   7   0        0.55        0.02      0.43 o
  -7   7   0       26.45       26.60      0.92 o
  -6   7   0       21.34       20.64      0.80 o
  -5   7   0      210.25      214.85      2.46 o
  -4   7   0        0.05        2.52      0.34 o
  -3   7   0       81.89       84.00      1.12 o
  -2   7   0      175.60      192.53      1.90 o
  -1   7   0      201.29      211.76      2.30 o
   0   7   0      136.55      132.24      1.60 o
   1   7   0        8.04        6.83      0.48 o
   2   7   0       57.26       54.14      1.08 o
   3   7   0        9.23        9.09      0.79 o
   4   7   0       15.54       15.31      0.94 o
   5   7   0        0.50       -0.70      0.72 o
   6   7   0       11.59       12.55      1.16 o
   7   7   0        4.10        4.85      1.17 o
   8   7   0       13.26       13.60      1.94 o
 -11   8   0        0.76        0.04      1.62 o
 -10   8   0        0.01       -0.54      0.54 o
  -9   8   0        9.09       10.48      0.80 o
  -8   8   0        1.41        1.00      0.53 o
  -7   8   0       24.60       30.31      1.06 o
  -6   8   0       12.70       11.41      0.73 o
  -5   8   0      298.96      313.81      3.38 o
  -4   8   0       54.49       59.72      1.10 o
  -3   8   0       43.26       51.04      1.07 o
  -2   8   0      181.33      181.25      1.98 o
  -1   8   0      376.29      374.02      3.64 o
   0   8   0      100.44      101.65      1.63 o
   1   8   0      339.96      358.56      3.63 o
   2   8   0       37.52       30.18      1.27 o
   3   8   0        4.97        4.47      0.75 o
   4   8   0       29.06       29.55      1.30 o
   5   8   0        9.11        6.24      1.20 o
   6   8   0        2.31        1.90      1.08 o
   7   8   0        2.15        0.64      1.13 o
   8   8   0        5.72        5.51      2.92 o
 -11   9   0        0.11        0.39      1.78 o
 -10   9   0        0.32        0.97      0.95 o
  -9   9   0        0.79        2.88      0.70 o
  -8   9   0        3.88        5.26      0.75 o
  -7   9   0        0.00       -0.57      0.57 o
  -6   9   0       93.76      108.02      2.16 o
  -5   9   0       33.73       31.06      0.95 o
  -4   9   0        1.41        1.04      0.43 o
  -3   9   0       21.32       21.18      0.66 o
  -2   9   0        8.90        8.11      0.55 o
  -1   9   0        8.08        9.71      0.59 o
   0   9   0       87.44       84.27      1.55 o
   1   9   0       86.94       85.67      1.72 o
   2   9   0       11.82       11.24      0.94 o
   3   9   0       32.08       32.58      1.53 o
   4   9   0        3.71        4.92      1.14 o
   5   9   0        0.07       -0.23      1.16 o
   6   9   0        7.08        7.13      1.38 o
   7   9   0        0.45        2.67      1.27 o
 -11  10   0        1.38        2.30      1.95 o
 -10  10   0        0.64        1.10      0.76 o
  -9  10   0        7.39        8.21      0.95 o
  -8  10   0        2.14        1.48      0.73 o
  -7  10   0        1.54        2.74      0.76 o
  -6  10   0        0.11        0.21      0.63 o
  -5  10   0      133.44      135.39      2.20 o
  -4  10   0        4.53        5.04      0.63 o
  -3  10   0        0.45       -0.45      0.45 o
  -2  10   0       67.49       58.31      1.95 o
  -1  10   0       21.19       19.85      0.82 o
   0  10   0       31.48       28.53      2.03 o
   1  10   0       57.03       64.07      2.08 o
   2  10   0        0.01       -0.30      0.78 o
   3  10   0       36.40       34.78      1.68 o
   4  10   0        3.47        4.08      1.22 o
   5  10   0        0.91        3.19      1.62 o
   6  10   0        0.23        0.92      1.66 o
   7  10   0        0.01       -1.21      1.76 o
 -11  11   0        0.96        0.98      1.40 o
 -10  11   0        0.01       -0.37      1.53 o
  -9  11   0        0.01       -0.44      0.79 o
  -8  11   0        9.99       10.89      1.05 o
  -7  11   0        6.66        6.31      0.94 o
  -6  11   0       36.47       41.56      1.68 o
  -5  11   0        2.02        2.13      0.64 o
  -4  11   0        0.69       -0.49      0.52 o
  -3  11   0       28.07       21.76      1.35 o
  -2  11   0       56.13       53.87      1.50 o
  -1  11   0       46.28       43.05      5.38 o
   0  11   0       28.54       25.57      3.11 o
   1  11   0        0.01       -1.09      1.09 o
   2  11   0        0.20        1.60      1.08 o
   3  11   0       22.51       19.20      3.24 o
   4  11   0        3.48        0.93      1.64 o
   5  11   0        1.18       -1.85      2.11 o
   6  11   0        0.20       -0.08      2.09 o
 -10  12   0        0.02       -0.88      1.00 o
  -9  12   0        1.01        1.72      1.62 o
  -8  12   0        0.87        1.53      1.55 o
  -7  12   0        2.57        0.36      0.96 o
  -6  12   0        1.44        0.77      0.97 o
  -5  12   0        0.74       -0.80      0.80 o
  -4  12   0       29.85       38.86      1.63 o
  -3  12   0       27.69       27.96      1.63 o
  -2  12   0       46.53       42.40      3.01 o
  -1  12   0       14.82       11.53      1.72 o
   0  12   0        0.43        1.41      1.35 o
   1  12   0        0.64        2.05      1.27 o
   2  12   0        0.63       -0.57      1.26 o
   3  12   0        1.45        0.96      2.11 o
   4  12   0       20.86       23.61      3.69 o
   5  12   0        0.00       -0.70      2.19 o
 -10  13   0        0.05       -1.42      1.42 o
  -9  13   0        3.58        4.69      1.38 o
  -8  13   0       18.17       18.65      3.51 o
  -7  13   0        2.87        1.89      1.11 o
  -6  13   0        2.31        1.81      1.07 o
  -5  13   0        1.27       -0.94      0.94 o
  -4  13   0        1.42        1.87      1.04 o
  -3  13   0       17.30       16.35      1.63 o
  -2  13   0        0.82       -1.20      1.20 o
  -1  13   0       27.20       25.97      2.52 o
   0  13   0        2.64        2.90      1.96 o
   1  13   0        3.91        8.53      2.47 o
   2  13   0        0.53       -1.41      1.41 o
   3  13   0        0.52        0.02      2.03 o
   4  13   0        0.54        1.17      2.58 o
  -9  14   0        1.31        2.17      1.73 o
  -8  14   0        0.32        0.68      1.63 o
  -7  14   0        0.70        0.44      2.09 o
  -6  14   0        0.79        0.38      1.38 o
  -5  14   0        2.67        2.38      1.65 o
  -4  14   0        1.63        2.50      1.75 o
  -3  14   0        0.39       -1.24      2.35 o
  -2  14   0        9.27        9.09      1.83 o
  -1  14   0       26.83       32.36      4.39 o
   0  14   0       22.57       22.35      2.41 o
   1  14   0        3.66        1.96      1.73 o
   2  14   0        1.09        2.22      1.72 o
   3  14   0        2.55       -0.51      2.46 o
  -8  15   0        1.28       -0.07      1.71 o
  -7  15   0        1.08        0.10      2.05 o
  -6  15   0        0.15        0.33      2.05 o
  -5  15   0        0.06       -0.62      1.81 o
  -4  15   0        0.25       -0.16      1.37 o
  -3  15   0        0.71        1.20      1.53 o
  -2  15   0        5.20        7.31      1.82 o
  -1  15   0       11.54       17.45      2.39 o
   0  15   0        3.18        2.19      2.21 o
   1  15   0        1.24        1.11      2.76 o
   2  15   0        1.59       -0.53      2.56 o
  -7  16   0        0.36        3.14      2.40 o
  -6  16   0        1.34        2.13      2.28 o
  -5  16   0        0.45       -0.92      2.22 o
  -4  16   0        1.49        2.07      1.75 o
  -3  16   0        0.00        0.39      2.01 o
  -2  16   0        1.15        2.13      1.75 o
  -1  16   0        0.05        0.11      1.84 o
   0  16   0        4.42        2.58      2.08 o
  -5  17   0        0.27        2.32      2.38 o
  -4  17   0        0.06       -0.68      2.38 o
  -3  17   0        0.00       -1.70      1.70 o
  -2  17   0        1.98        1.26      1.95 o
   2 -17   1        0.15       -0.17      1.74 o
   3 -17   1        0.02        0.30      2.50 o
   4 -17   1        0.01       -0.31      2.46 o
   5 -17   1        0.17        0.37      2.19 o
  -1 -16   1        0.28       -0.72      2.43 o
   0 -16   1        6.73        9.46      3.16 o
   1 -16   1        3.47        0.13      1.69 o
   2 -16   1        0.02        1.07      1.67 o
   3 -16   1        0.73       -0.14      1.52 o
   4 -16   1        7.87       10.94      2.17 o
   5 -16   1        0.96        2.73      2.32 o
   6 -16   1        0.24       -1.44      2.17 o
   7 -16   1        0.66       -1.13      2.11 o
  -2 -15   1        0.00        0.14      2.60 o
  -1 -15   1        0.10       -1.10      1.91 o
   0 -15   1        1.49        3.67      1.81 o
   1 -15   1        0.14        0.18      1.58 o
   2 -15   1        3.79        4.67      1.75 o
   3 -15   1        0.45        0.93      1.97 o
   4 -15   1        1.63        2.04      1.44 o
   5 -15   1        0.71        1.21      1.99 o
   6 -15   1        0.50        0.06      2.09 o
   7 -15   1        0.00        2.52      2.24 o
   8 -15   1        1.12        2.79      1.81 o
  -3 -14   1        0.01       -2.15      2.28 o
  -2 -14   1        1.99        2.36      2.42 o
  -1 -14   1        0.01        0.15      1.61 o
   0 -14   1        7.93        7.53      3.53 o
   1 -14   1        1.54       -1.35      1.35 o
   2 -14   1        0.06       -0.42      1.27 o
   3 -14   1        4.46        3.67      1.57 o
   4 -14   1        5.26        1.39      1.43 o
   5 -14   1        8.05        7.49      2.44 o
   6 -14   1        0.99        0.83      1.56 o
   7 -14   1        3.00        3.76      1.77 o
   8 -14   1        3.20        3.80      1.39 o
   9 -14   1        4.30        1.64      1.71 o
  -4 -13   1        8.65        6.99      2.93 o
  -3 -13   1        0.01       -0.39      2.11 o
  -2 -13   1       19.04       23.99      2.73 o
  -1 -13   1       15.15       16.20      2.37 o
   0 -13   1        0.02        1.65      1.39 o
   1 -13   1        0.11        0.56      1.23 o
   2 -13   1        1.17        0.26      1.88 o
   3 -13   1        4.66        2.16      1.36 o
   4 -13   1        0.20       -0.04      1.14 o
   5 -13   1        2.16        2.45      1.47 o
   6 -13   1        0.07       -0.62      1.03 o
   7 -13   1        2.05        1.47      2.18 o
   8 -13   1        4.25        2.62      1.34 o
   9 -13   1        0.01       -1.08      1.21 o
  10 -13   1        0.20        0.29      1.58 o
  -5 -12   1        1.07        0.80      2.30 o
  -4 -12   1        0.05       -2.09      2.11 o
  -3 -12   1        0.65        1.02      1.46 o
  -2 -12   1        1.30       -0.60      1.32 o
  -1 -12   1        2.04        4.13      1.36 o
   0 -12   1       47.59       41.91      2.68 o
   1 -12   1       10.85        9.70      3.23 o
   2 -12   1        8.59       13.36      1.83 o
   3 -12   1       23.16       21.27      1.78 o
   4 -12   1        5.32        4.40      0.99 o
   5 -12   1      105.77      113.14      2.69 o
   6 -12   1       85.71       93.90      2.83 o
   7 -12   1        3.02        5.15      1.11 o
   8 -12   1       11.56       15.52      1.90 o
   9 -12   1        8.33        8.87      1.41 o
  10 -12   1        0.26       -0.89      1.48 o
  -6 -11   1        0.17        0.92      2.30 o
  -5 -11   1        5.07        6.75      2.96 o
  -4 -11   1        3.87        4.51      1.74 o
  -3 -11   1        1.45        0.57      1.11 o
  -2 -11   1        1.11        0.07      1.02 o
  -1 -11   1        7.38        4.99      1.18 o
   0 -11   1       33.53       31.38      2.14 o
   1 -11   1       41.72       41.87      2.41 o
   2 -11   1       47.12       48.82      1.49 o
   3 -11   1       27.27       21.47      1.34 o
   4 -11   1        0.78        1.54      0.75 o
   5 -11   1        3.24        4.68      0.82 o
   6 -11   1        3.60        4.42      0.88 o
   7 -11   1        0.76       -0.01      0.77 o
   8 -11   1        1.17        1.62      0.81 o
   9 -11   1        5.16        4.33      0.98 o
  10 -11   1        1.33        1.89      1.04 o
  -7 -10   1        1.30        1.76      1.73 o
  -6 -10   1        2.98        0.98      1.23 o
  -5 -10   1        0.15       -1.05      1.05 o
  -4 -10   1       25.58       24.94      1.81 o
  -3 -10   1       16.00       12.60      1.22 o
  -2 -10   1        5.79        5.64      0.99 o
  -1 -10   1       82.23       82.58      2.33 o
   0 -10   1      167.82      162.71      2.75 o
   1 -10   1       14.56       13.31      0.79 o
   2 -10   1        0.07       -0.38      0.38 o
   3 -10   1       36.83       42.03      1.11 o
   4 -10   1        2.37        2.85      0.57 o
   5 -10   1      138.39      152.13      2.59 o
   6 -10   1        0.00       -0.08      0.66 o
   7 -10   1       34.95       37.44      1.76 o
   8 -10   1       20.39       20.11      1.54 o
   9 -10   1        5.51        6.47      0.93 o
  10 -10   1        1.18        1.15      0.93 o
  11 -10   1        0.46       -1.70      1.70 o
  -7  -9   1        1.44        3.57      1.28 o
  -6  -9   1        7.12        6.75      1.67 o
  -5  -9   1        0.52        0.12      0.98 o
  -4  -9   1        0.38        0.31      0.93 o
  -3  -9   1       15.62       15.43      1.08 o
  -2  -9   1       60.33       62.82      1.77 o
  -1  -9   1        0.14       -0.52      0.52 o
   0  -9   1       14.85        8.95      0.76 o
   1  -9   1        5.23        5.64      0.54 o
   2  -9   1       23.11       25.96      1.06 o
   3  -9   1        2.92        2.07      0.38 o
   4  -9   1      279.80      281.96      3.00 o
   5  -9   1       20.30       25.11      0.93 o
   6  -9   1       44.98       48.03      1.51 o
   7  -9   1       17.05       16.16      1.00 o
   8  -9   1        0.20       -0.14      0.75 o
   9  -9   1        2.01        1.21      0.69 o
  10  -9   1        0.15       -0.39      0.68 o
  11  -9   1        0.68       -0.55      1.74 o
  -8  -8   1        0.00        0.28      1.57 o
  -7  -8   1        5.34        4.64      1.24 o
  -6  -8   1        7.85        4.38      1.10 o
  -5  -8   1        1.28        1.55      0.83 o
  -4  -8   1       60.76       53.16      1.67 o
  -3  -8   1       34.68       33.01      1.31 o
  -2  -8   1       24.12       23.89      0.93 o
  -1  -8   1       54.05       57.73      1.16 o
   0  -8   1       84.64       73.37      1.36 o
   1  -8   1       10.76       10.87      0.55 o
   2  -8   1        0.40       -0.27      0.27 o
   3  -8   1        0.72        0.44      0.30 o
   4  -8   1       98.64      104.91      1.49 o
   5  -8   1        8.08        9.39      0.63 o
   6  -8   1        0.27        0.95      0.48 o
   7  -8   1        0.35       -0.49      0.49 o
   8  -8   1       19.47       20.60      1.24 o
   9  -8   1        1.39        0.94      0.62 o
  10  -8   1        0.56       -0.04      0.62 o
  11  -8   1        2.32        2.87      1.93 o
  -9  -7   1        0.37        0.26      1.67 o
  -8  -7   1       25.27       26.54      1.81 o
  -7  -7   1       15.10       13.43      1.18 o
  -6  -7   1       24.29       26.22      1.41 o
  -5  -7   1       28.55       26.00      1.74 o
  -4  -7   1        4.40        1.96      0.86 o
  -3  -7   1      115.45      118.23      1.92 o
  -2  -7   1        7.11       12.22      0.58 o
  -1  -7   1       85.56       74.72      1.25 o
   0  -7   1        3.68        0.42      0.33 o
   1  -7   1      184.37      247.46      3.09 o
   2  -7   1       96.14      123.04      1.34 o
   3  -7   1        0.37        0.04      0.27 o
   4  -7   1       67.73       53.25      0.93 o
   5  -7   1       10.38        8.60      0.71 o
   6  -7   1       17.57       18.05      0.79 o
   7  -7   1       34.99       37.10      1.11 o
   8  -7   1        1.89        1.20      0.62 o
   9  -7   1        4.16        4.32      0.65 o
  10  -7   1        0.70        0.59      0.59 o
  11  -7   1        4.53        3.10      1.81 o
  -9  -6   1       12.32       13.73      1.49 o
  -8  -6   1        0.06        1.04      0.85 o
  -7  -6   1        7.50        8.76      0.98 o
  -6  -6   1       32.64       33.80      1.44 o
  -5  -6   1       15.00       13.48      1.03 o
  -4  -6   1      105.38      102.55      1.84 o
  -3  -6   1       10.80        9.83      0.77 o
  -2  -6   1       29.12       22.32      0.66 o
  -1  -6   1      479.94      530.10      4.40 o
   0  -6   1      173.50      207.90      2.17 o
   1  -6   1        8.56        9.35      0.41 o
   2  -6   1      231.72      291.15      2.41 o
   3  -6   1        1.43       13.18      0.39 o
   4  -6   1      130.39      148.32      1.87 o
   5  -6   1       37.06       37.23      0.89 o
   6  -6   1       20.07       22.76      1.10 o
   7  -6   1        0.09       -0.38      0.41 o
   8  -6   1        7.75        9.67      0.64 o
   9  -6   1       10.12        8.66      0.64 o
  10  -6   1        2.94        1.79      0.52 o
  11  -6   1        4.47        2.75      1.76 o
  -9  -5   1        4.74        5.92      1.04 o
  -8  -5   1       29.26       33.40      1.34 o
  -7  -5   1       26.24       22.99      1.08 o
  -6  -5   1        1.15        0.10      0.50 o
  -5  -5   1        2.08        2.41      0.51 o
  -4  -5   1      293.98      303.72      3.40 o
  -3  -5   1      314.70      363.30      3.84 o
  -2  -5   1      691.08      770.17      6.03 o
  -1  -5   1      315.91      354.35      3.04 o
   0  -5   1      103.14      103.34      1.20 o
   1  -5   1      288.71      332.74      2.60 o
   2  -5   1       96.83       80.98      0.92 o
   3  -5   1      125.72      138.83      1.28 o
   4  -5   1      292.62      294.11      2.75 o
   5  -5   1       12.92       11.20      0.49 o
   6  -5   1       32.21       33.49      0.90 o
   7  -5   1       47.01       51.25      1.71 o
   8  -5   1       46.61       37.98      1.33 o
   9  -5   1        0.01       -0.14      0.43 o
  10  -5   1       18.46       17.50      1.42 o
  11  -5   1       10.83        8.74      2.05 o
 -10  -4   1       14.36       16.50      2.22 o
  -9  -4   1       22.84       24.94      1.22 o
  -8  -4   1        2.23        2.20      0.83 o
  -7  -4   1        0.42        0.11      0.52 o
  -6  -4   1        0.91        1.16      0.52 o
  -5  -4   1       35.38       35.13      0.96 o
  -4  -4   1       11.10        7.41      0.50 o
  -3  -4   1        4.20        3.67      0.32 o
  -2  -4   1       73.86       72.90      0.89 o
  -1  -4   1      283.89      320.05      2.69 o
   0  -4   1       82.53       81.53      0.95 o
   1  -4   1        7.11       10.49      0.30 o
   2  -4   1       59.78       84.30      0.84 o
   3  -4   1      639.71      732.92      5.40 o
   4  -4   1      172.10      173.16      1.76 o
   5  -4   1        4.84        5.53      0.53 o
   6  -4   1        0.73       -0.29      0.35 o
   7  -4   1       36.34       39.24      0.97 o
   8  -4   1       10.32        7.76      0.55 o
   9  -4   1        4.49        4.58      0.50 o
  10  -4   1        0.02        0.70      1.29 o
  11  -4   1        0.10        0.45      1.48 o
 -10  -3   1        2.72        1.80      1.78 o
  -9  -3   1       12.46       12.92      0.89 o
  -8  -3   1       10.46       12.47      0.79 o
  -7  -3   1        4.37        3.96      0.57 o
  -6  -3   1      101.58       99.31      1.70 o
  -5  -3   1        6.77        7.93      0.48 o
  -4  -3   1      221.31      258.91      2.53 o
  -3  -3   1        9.77        8.72      0.37 o
  -2  -3   1     1454.55     1572.32     11.54 o
  -1  -3   1        7.10        6.27      0.41 o
   0  -3   1     6666.54     6793.02     49.14 o
   1  -3   1     5575.29     6002.88     38.30 o
   2  -3   1      374.90      405.36      2.94 o
   3  -3   1      230.21      243.46      1.91 o
   4  -3   1      492.00      546.66      4.83 o
   5  -3   1       17.30       15.60      1.00 o
   6  -3   1      256.07      250.32      2.94 o
   7  -3   1        0.16        0.36      0.37 o
   8  -3   1        1.19        1.30      0.48 o
   9  -3   1        1.14        0.72      0.42 o
  10  -3   1        3.02        3.94      1.52 o
  11  -3   1        7.66        4.94      1.80 o
 -10  -2   1        7.49        6.81      1.93 o
  -9  -2   1        6.20        6.01      0.65 o
  -8  -2   1        4.47        2.91      0.52 o
  -7  -2   1       13.91       13.69      0.62 o
  -6  -2   1        1.28        0.96      0.34 o
  -5  -2   1       13.66       11.86      0.48 o
  -4  -2   1      205.51      195.99      2.09 o
  -3  -2   1       17.21       18.63      0.41 o
  -2  -2   1      317.89      323.10      2.56 o
  -1  -2   1     5471.14     5467.88     37.90 o
   0  -2   1      684.13      639.63      5.06 o
   1  -2   1      834.13      888.76      5.79 o
   2  -2   1     4664.45     4705.92     28.79 o
   3  -2   1     2138.27     2451.75     16.95 o
   4  -2   1     2334.76     2364.84     18.09 o
   5  -2   1      237.57      252.71      2.63 o
   6  -2   1       25.51       25.22      0.74 o
   7  -2   1       18.73       16.05      0.64 o
   8  -2   1        0.07       -0.11      0.37 o
   9  -2   1        8.44       10.03      0.62 o
  10  -2   1        0.45       -0.08      1.39 o
  11  -2   1        1.38        2.28      1.62 o
 -11  -1   1        0.53        2.38      1.66 o
 -10  -1   1        3.28        2.24      1.48 o
  -9  -1   1        8.55        6.30      0.90 o
  -8  -1   1        0.80        0.65      0.45 o
  -7  -1   1       79.79       77.37      1.29 o
  -6  -1   1        0.95        0.24      0.28 o
  -5  -1   1        5.74        5.37      0.30 o
  -4  -1   1      151.51      196.86      1.85 o
  -3  -1   1        3.14        4.97      0.18 o
  -2  -1   1       23.81       12.63      0.32 o
  -1  -1   1       62.10       96.88      0.77 o
   0  -1   1     4619.47     3732.29     86.39 o
   1  -1   1      214.58      234.70      1.69 o
   2  -1   1      416.59      446.30      3.25 o
   3  -1   1     1373.28     1445.31     11.14 o
   4  -1   1      534.38      561.54      4.82 o
   5  -1   1      326.77      368.68      3.93 o
   6  -1   1       49.66       52.01      1.05 o
   7  -1   1       25.97       25.74      0.82 o
   8  -1   1        0.01        0.05      0.41 o
   9  -1   1        0.10       -0.44      0.44 o
  10  -1   1        1.60        3.79      1.60 o
  11  -1   1        5.40        5.60      2.03 o
 -11   0   1        8.50        7.77      1.89 o
 -10   0   1        1.15        0.84      1.66 o
  -9   0   1       10.57       12.08      1.16 o
  -8   0   1       16.37       14.00      0.61 o
  -7   0   1        1.31        0.74      0.28 o
  -6   0   1       37.35       32.17      0.59 o
  -5   0   1      485.64      512.00      5.81 o
  -4   0   1       75.99       89.01      1.80 o
  -3   0   1      392.10      426.66      4.55 o
  -2   0   1       48.88       50.88      1.52 o
  -1   0   1      893.40      889.22     10.10 o
   0   0   1        2.59        0.02      0.03 o
   1   0   1     3209.19     3336.65     22.19 o
   2   0   1     5616.72     6068.42     40.37 o
   3   0   1       45.09       52.96      0.65 o
   4   0   1      390.53      389.33      3.75 o
   5   0   1        5.14        8.49      0.44 o
   6   0   1        2.63        2.11      0.37 o
   7   0   1       82.77       74.02      1.46 o
   8   0   1       10.90        9.15      0.65 o
   9   0   1       10.51        9.46      0.75 o
  10   0   1        4.15        3.24      0.91 o
  11   0   1        0.13       -1.68      1.68 o
 -11   1   1        1.12        3.67      1.54 o
 -10   1   1        4.02        4.18      0.98 o
  -9   1   1        1.06        0.13      0.53 o
  -8   1   1        3.22        2.51      0.48 o
  -7   1   1       45.82       45.60      1.39 o
  -6   1   1      400.24      423.50      4.69 o
  -5   1   1       47.11       38.85      0.82 o
  -4   1   1      171.39      168.22      1.97 o
  -3   1   1     7964.76     8237.94    137.19 o
  -2   1   1    19393.45    19367.29    323.41 o
  -1   1   1     2752.16     2615.71     32.79 o
   0   1   1      893.59      923.37      7.91 o
   1   1   1      374.33      401.74      3.09 o
   2   1   1        3.33        3.85      0.32 o
   3   1   1      376.46      383.81      3.41 o
   4   1   1       18.62       16.77      0.51 o
   5   1   1      137.52      143.30      2.11 o
   6   1   1       34.27       30.73      1.41 o
   7   1   1        0.05        0.80      0.48 o
   8   1   1        2.52        4.37      0.61 o
   9   1   1        9.02        8.82      1.06 o
  10   1   1        2.40        1.68      1.74 o
 -11   2   1        3.88        3.30      1.44 o
 -10   2   1        0.07       -0.20      0.79 o
  -9   2   1        2.77        2.62      0.68 o
  -8   2   1       25.50       27.54      0.91 o
  -7   2   1       40.44       39.17      1.56 o
  -6   2   1        0.17       -0.04      0.41 o
  -5   2   1      185.90      201.43      2.37 o
  -4   2   1      547.80      539.61      5.38 o
  -3   2   1       53.79       59.85      1.24 o
  -2   2   1      481.37      502.65      3.89 o
  -1   2   1      481.11      506.16      3.82 o
   0   2   1     5049.72     5406.86     39.29 o
   1   2   1      141.88      133.57      1.25 o
   2   2   1      144.70      127.82      1.23 o
   3   2   1      685.44      733.07      6.27 o
   4   2   1      284.53      286.58      3.00 o
   5   2   1      224.90      238.22      2.89 o
   6   2   1        3.14        1.74      0.49 o
   7   2   1       45.99       42.03      1.25 o
   8   2   1       74.48       80.77      2.36 o
   9   2   1       21.89       25.98      1.20 o
  10   2   1        0.09       -1.15      1.15 o
 -11   3   1        1.36       -0.91      0.91 o
 -10   3   1        4.35        3.03      0.82 o
  -9   3   1       32.84       30.60      1.34 o
  -8   3   1       10.43       10.26      0.66 o
  -7   3   1      154.68      156.15      4.67 o
  -6   3   1      893.65      852.43      9.49 o
  -5   3   1       54.83       56.63      0.90 o
  -4   3   1       49.51       66.08      0.84 o
  -3   3   1      132.81      115.67      1.05 o
  -2   3   1       73.52       94.12      0.85 o
  -1   3   1      252.00      283.12      2.44 o
   0   3   1      203.40      181.28      1.72 o
   1   3   1       55.86       83.47      0.95 o
   2   3   1       15.93       18.99      0.49 o
   3   3   1      118.32      113.79      1.43 o
   4   3   1       47.51       60.36      1.11 o
   5   3   1       23.34       22.27      0.78 o
   6   3   1       80.32       75.39      1.73 o
   7   3   1       16.31       18.88      1.04 o
   8   3   1       15.83       17.80      1.10 o
   9   3   1       39.13       37.18      1.93 o
  10   3   1        0.94        1.37      1.33 o
 -12   4   1        0.00       -0.33      1.41 o
 -11   4   1        4.31        3.92      1.05 o
 -10   4   1        5.71        6.27      1.21 o
  -9   4   1        0.00       -0.06      0.71 o
  -8   4   1       16.26       15.03      0.73 o
  -7   4   1       16.13       17.61      0.55 o
  -6   4   1        0.10       -0.24      0.24 o
  -5   4   1      136.25      124.96      1.42 o
  -4   4   1      529.93      604.11      5.28 o
  -3   4   1       70.51       62.99      0.77 o
  -2   4   1       14.56       21.63      0.44 o
  -1   4   1      843.89      943.24      7.96 o
   0   4   1      301.68      307.92      2.88 o
   1   4   1      784.84      828.20      7.11 o
   2   4   1       14.08       12.32      0.45 o
   3   4   1      584.16      609.62      5.52 o
   4   4   1      158.89      168.05      2.20 o
   5   4   1       25.55       24.38      1.02 o
   6   4   1        0.00        0.55      0.55 o
   7   4   1       32.22       32.30      1.44 o
   8   4   1       36.28       40.96      2.37 o
   9   4   1        0.00       -0.79      0.96 o
 -12   5   1        0.15        0.27      1.41 o
 -11   5   1        2.02        2.00      1.00 o
 -10   5   1        4.53        3.26      0.92 o
  -9   5   1        1.01        0.36      0.51 o
  -8   5   1        3.28        4.70      0.39 o
  -7   5   1       11.35       12.98      0.53 o
  -6   5   1       11.64       17.56      0.59 o
  -5   5   1       67.70       54.63      0.87 o
  -4   5   1       79.88       91.08      1.12 o
  -3   5   1      531.77      544.51      4.35 o
  -2   5   1       16.92       11.80      0.37 o
  -1   5   1     1352.85     1354.79     10.71 o
   0   5   1       23.31       34.93      0.64 o
   1   5   1       37.37       36.79      0.93 o
   2   5   1      525.55      552.81      4.60 o
   3   5   1       72.70       66.92      1.35 o
   4   5   1        4.36        4.87      0.57 o
   5   5   1        0.71        1.72      0.59 o
   6   5   1       33.59       28.99      1.34 o
   7   5   1       11.35       12.31      1.11 o
   8   5   1       16.91       14.77      1.42 o
   9   5   1        7.26        6.09      1.33 o
 -12   6   1        0.63        0.18      1.56 o
 -11   6   1        0.35       -1.27      1.27 o
 -10   6   1        2.68        2.05      1.16 o
  -9   6   1        0.71        0.41      0.42 o
  -8   6   1        3.06        1.56      0.40 o
  -7   6   1        0.01       -0.14      0.41 o
  -6   6   1       38.51       38.67      0.91 o
  -5   6   1       13.59       15.05      0.54 o
  -4   6   1        8.23       10.35      0.45 o
  -3   6   1      174.01      197.00      1.85 o
  -2   6   1        0.69        1.90      0.27 o
  -1   6   1       51.78       50.48      0.98 o
   0   6   1      148.69      193.31      1.98 o
   1   6   1      196.01      186.38      2.18 o
   2   6   1       45.64       36.96      0.88 o
   3   6   1      191.89      195.76      2.44 o
   4   6   1       23.82       22.34      0.95 o
   5   6   1       18.00       17.49      1.08 o
   6   6   1       30.73       31.93      1.38 o
   7   6   1        6.85       10.52      1.04 o
   8   6   1        3.65        2.45      1.06 o
   9   6   1        0.00       -1.19      1.19 o
 -11   7   1        0.67        0.25      1.41 o
 -10   7   1        2.48        2.44      0.92 o
  -9   7   1        3.34        2.55      0.47 o
  -8   7   1        0.01       -0.10      0.40 o
  -7   7   1        1.73        1.88      0.46 o
  -6   7   1       17.12       15.33      0.68 o
  -5   7   1      118.47      109.65      1.56 o
  -4   7   1        8.72        8.93      0.46 o
  -3   7   1      365.80      372.90      3.17 o
  -2   7   1      562.48      631.11      4.95 o
  -1   7   1      123.40      146.77      2.06 o
   0   7   1        2.98        1.92      0.36 o
   1   7   1        8.82        8.66      0.53 o
   2   7   1        1.71        0.80      0.39 o
   3   7   1       11.52       13.50      0.81 o
   4   7   1        9.29        8.25      0.86 o
   5   7   1       47.36       42.98      1.60 o
   6   7   1        6.85        9.34      1.14 o
   7   7   1       13.56       13.86      1.34 o
   8   7   1        0.09        1.84      1.60 o
 -11   8   1        0.86        0.53      1.48 o
 -10   8   1        1.36        1.32      0.52 o
  -9   8   1        0.63       -0.24      0.48 o
  -8   8   1        4.10        6.66      0.63 o
  -7   8   1        2.16        1.86      0.51 o
  -6   8   1      117.55      113.09      1.86 o
  -5   8   1        0.05       -0.42      0.42 o
  -4   8   1      177.65      168.73      2.14 o
  -3   8   1        8.79       19.25      0.59 o
  -2   8   1       68.63       78.08      1.22 o
  -1   8   1        1.80        2.41      0.43 o
   0   8   1        0.74       -0.27      0.34 o
   1   8   1       13.46       14.97      0.70 o
   2   8   1       45.51       43.47      1.22 o
   3   8   1        9.77       10.95      0.96 o
   4   8   1       47.30       50.92      1.70 o
   5   8   1        0.94        2.00      1.02 o
   6   8   1        4.63        1.18      1.08 o
   7   8   1        4.06        6.55      1.60 o
   8   8   1        3.41        4.87      1.89 o
 -11   9   1        0.76       -0.37      1.66 o
 -10   9   1        0.01       -0.41      0.62 o
  -9   9   1        0.47        0.55      0.62 o
  -8   9   1        9.43        7.47      1.26 o
  -7   9   1       22.03       20.76      0.97 o
  -6   9   1       14.77       15.28      0.82 o
  -5   9   1       27.27       31.90      0.98 o
  -4   9   1       58.89       49.66      1.09 o
  -3   9   1       63.26       70.23      1.15 o
  -2   9   1       72.36       69.10      1.21 o
  -1   9   1      302.04      284.70      3.08 o
   0   9   1       17.70       11.30      0.64 o
   1   9   1       28.65       19.19      1.00 o
   2   9   1       23.42       21.62      1.30 o
   3   9   1        0.09        1.44      0.83 o
   4   9   1        7.86        7.93      1.30 o
   5   9   1        0.53        2.51      1.19 o
   6   9   1        0.30        0.16      1.15 o
   7   9   1        4.46        5.10      1.98 o
 -11  10   1        1.33        1.85      2.05 o
 -10  10   1        0.07        0.20      0.70 o
  -9  10   1        0.61        1.86      0.84 o
  -8  10   1       17.40       19.07      1.11 o
  -7  10   1        0.37        0.68      0.69 o
  -6  10   1       13.87       11.87      0.88 o
  -5  10   1        1.04       -0.52      0.52 o
  -4  10   1        9.37       11.13      0.75 o
  -3  10   1       76.16       65.82      1.40 o
  -2  10   1      226.39      225.86      3.71 o
  -1  10   1       85.00       92.33      1.70 o
   0  10   1        1.58        1.14      0.79 o
   1  10   1        1.17        0.60      0.75 o
   2  10   1        0.01        1.92      1.06 o
   3  10   1       64.41       73.83      3.65 o
   4  10   1       11.92       13.98      3.11 o
   5  10   1        2.05        0.60      1.53 o
   6  10   1        2.93        3.86      2.21 o
 -11  11   1        1.06        1.99      2.07 o
 -10  11   1        0.30        0.68      0.93 o
  -9  11   1        0.92        1.94      0.84 o
  -8  11   1        8.14        7.12      0.93 o
  -7  11   1        6.74        7.79      0.87 o
  -6  11   1        0.36        0.09      0.64 o
  -5  11   1        0.15       -0.32      0.58 o
  -4  11   1        0.02       -0.51      0.51 o
  -3  11   1       24.65       22.13      1.09 o
  -2  11   1      102.85       96.83      2.04 o
  -1  11   1       69.32       79.50      2.58 o
   0  11   1        3.22        4.24      1.61 o
   1  11   1        0.51       -0.36      1.71 o
   2  11   1        2.11        1.58      1.28 o
   3  11   1        5.92        5.97      2.79 o
   4  11   1        0.51       -0.41      2.13 o
   5  11   1        0.40       -0.43      2.17 o
   6  11   1        4.08        3.45      2.61 o
 -10  12   1        0.52        2.34      1.13 o
  -9  12   1        4.47        4.54      1.02 o
  -8  12   1       16.16       21.48      1.69 o
  -7  12   1        0.07        1.39      0.97 o
  -6  12   1        3.87        4.00      1.09 o
  -5  12   1       18.68       16.15      1.25 o
  -4  12   1        0.02       -0.77      0.77 o
  -3  12   1        3.21        2.31      0.96 o
  -2  12   1       12.38       13.00      1.14 o
  -1  12   1       24.43       27.12      2.28 o
   0  12   1        6.16        3.18      1.49 o
   1  12   1        1.87        3.09      1.39 o
   2  12   1       24.93       29.37      2.47 o
   3  12   1       16.70       20.80      3.41 o
   4  12   1        0.58        1.17      2.36 o
   5  12   1        0.81        0.33      2.54 o
 -10  13   1        1.29        0.74      1.48 o
  -9  13   1        0.35       -0.26      1.18 o
  -8  13   1        0.00       -0.57      1.14 o
  -7  13   1        0.84        2.79      1.11 o
  -6  13   1        9.89        9.69      1.34 o
  -5  13   1        2.03       -0.65      0.99 o
  -4  13   1        4.71        3.05      1.06 o
  -3  13   1        6.17        2.34      1.33 o
  -2  13   1       13.30        8.47      1.69 o
  -1  13   1        7.85        7.41      1.69 o
   0  13   1       15.50       12.59      3.72 o
   1  13   1        0.51        0.45      1.49 o
   2  13   1        7.32        6.12      2.16 o
   3  13   1        2.94       -1.48      2.21 o
   4  13   1        0.40        1.07      2.54 o
  -9  14   1        2.84        3.05      1.69 o
  -8  14   1        7.89        8.64      1.59 o
  -7  14   1        1.83        0.18      1.54 o
  -6  14   1        7.83        9.65      1.72 o
  -5  14   1        1.14        0.61      1.67 o
  -4  14   1        0.15       -1.04      1.04 o
  -3  14   1        0.42        1.26      1.78 o
  -2  14   1       12.86       11.74      1.96 o
  -1  14   1        1.54        2.81      1.57 o
   0  14   1        6.56        6.25      2.03 o
   1  14   1        2.72        0.63      1.62 o
   2  14   1        6.25        5.69      2.85 o
   3  14   1        4.34        6.05      3.01 o
  -8  15   1        0.61       -0.93      2.06 o
  -7  15   1        1.01       -1.42      1.89 o
  -6  15   1        1.43       -0.25      2.05 o
  -5  15   1        4.15        1.56      1.78 o
  -4  15   1       10.66       12.38      3.88 o
  -3  15   1        5.77        4.67      1.68 o
  -2  15   1        0.50        2.14      1.65 o
  -1  15   1        0.34       -1.52      1.52 o
   0  15   1        1.28       -0.30      1.63 o
   1  15   1        3.84        5.80      2.08 o
   2  15   1        6.18        5.58      2.99 o
  -7  16   1        0.06        3.08      2.30 o
  -6  16   1        0.01       -0.45      2.15 o
  -5  16   1        0.72        0.27      2.26 o
  -4  16   1        0.27       -1.41      1.41 o
  -3  16   1        0.00       -1.59      2.40 o
  -2  16   1        0.73        0.22      2.39 o
  -1  16   1        2.18        0.83      1.77 o
   0  16   1        3.81        3.93      3.60 o
  -5  17   1        0.65        1.74      2.52 o
  -4  17   1        0.20        1.74      2.42 o
  -3  17   1        0.15        1.87      1.90 o
   1 -17   2        0.37        2.28      2.32 o
   2 -17   2        3.18        3.59      1.86 o
   3 -17   2        4.60        6.73      2.05 o
   4 -17   2        0.19        1.21      2.54 o
   5 -17   2        0.27       -2.15      2.15 o
  -1 -16   2        0.00        1.08      1.80 o
   0 -16   2        2.29        2.23      2.79 o
   1 -16   2        3.38        3.95      2.11 o
   2 -16   2        0.26       -1.79      1.79 o
   3 -16   2        0.07       -0.24      1.59 o
   4 -16   2        0.08        2.77      1.77 o
   5 -16   2        0.10        3.08      2.40 o
   6 -16   2        0.20        0.23      2.26 o
   7 -16   2        0.89        0.82      2.34 o
  -2 -15   2        0.00       -2.22      2.22 o
  -1 -15   2        1.89       -0.03      1.59 o
   0 -15   2        6.20        6.62      2.31 o
   1 -15   2        9.50        6.94      1.89 o
   2 -15   2       10.39       10.12      1.96 o
   3 -15   2        0.02        1.61      1.54 o
   4 -15   2        2.24        3.56      2.21 o
   5 -15   2        0.24       -1.78      1.78 o
   6 -15   2        4.23        6.32      2.60 o
   7 -15   2        8.54       10.17      2.77 o
   8 -15   2        0.80        0.59      2.07 o
  -4 -14   2        1.15        1.85      2.69 o
  -3 -14   2        0.63        0.82      2.40 o
  -2 -14   2        0.33        0.93      1.63 o
  -1 -14   2        3.11        6.51      1.86 o
   0 -14   2        9.89       12.14      2.39 o
   1 -14   2        0.59       -0.84      1.40 o
   2 -14   2        4.84        5.24      1.68 o
   3 -14   2        3.82        0.44      1.46 o
   4 -14   2        3.51        0.36      1.41 o
   5 -14   2       16.17       16.53      2.95 o
   6 -14   2        4.81        5.16      1.83 o
   7 -14   2        0.07       -1.84      2.96 o
   8 -14   2        0.39       -0.45      1.76 o
   9 -14   2        1.07       -1.23      1.69 o
  -5 -13   2        3.15        2.52      2.60 o
  -4 -13   2        0.28        0.33      2.40 o
  -3 -13   2        1.43        1.74      1.99 o
  -2 -13   2        0.14        0.04      1.34 o
  -1 -13   2        0.28        1.07      2.31 o
   0 -13   2        4.65        3.50      1.48 o
   1 -13   2        4.23        5.34      1.55 o
   2 -13   2        7.22        3.62      2.67 o
   3 -13   2        9.70        9.52      1.77 o
   4 -13   2       18.32       18.50      2.37 o
   5 -13   2        1.91        3.00      1.30 o
   6 -13   2        0.18       -1.12      1.12 o
   7 -13   2        0.02       -0.45      1.14 o
   8 -13   2        0.08        1.02      2.08 o
   9 -13   2        5.51        4.78      1.46 o
  -5 -12   2       10.37       10.95      3.01 o
  -4 -12   2       23.06       21.13      3.32 o
  -3 -12   2        4.37        3.47      3.42 o
  -2 -12   2        9.19        8.89      1.79 o
  -1 -12   2       14.74       14.86      1.83 o
   0 -12   2        2.15        1.28      1.30 o
   1 -12   2        1.06       -0.37      3.69 o
   2 -12   2       43.78       41.31      2.52 o
   3 -12   2       55.06       53.83      2.47 o
   4 -12   2       37.96       43.69      2.63 o
   5 -12   2       12.99       13.49      1.31 o
   6 -12   2        2.87        2.30      1.15 o
   7 -12   2        0.07        1.45      1.12 o
   8 -12   2        0.42        2.68      1.36 o
   9 -12   2        0.03       -0.64      1.12 o
  10 -12   2        0.12       -1.46      1.46 o
  -6 -11   2        1.37       -0.71      3.84 o
  -5 -11   2        1.71        1.56      1.71 o
  -4 -11   2        4.22        0.41      1.57 o
  -3 -11   2        0.56       -0.28      1.09 o
  -2 -11   2       48.01       51.83      2.41 o
  -1 -11   2       16.42       20.27      1.77 o
   0 -11   2        0.01        0.72      0.87 o
   1 -11   2        9.64        9.42      1.53 o
   2 -11   2       45.61       39.84      1.73 o
   3 -11   2      538.42      560.61      8.18 o
   4 -11   2      181.01      186.08      4.98 o
   5 -11   2       21.30       23.01      1.49 o
   6 -11   2        7.76        6.91      0.97 o
   7 -11   2        0.31        0.89      0.80 o
   8 -11   2       11.10       11.17      1.15 o
   9 -11   2        1.37        0.92      0.91 o
  10 -11   2        3.36        4.33      1.44 o
  -7 -10   2        0.17        0.47      1.28 o
  -6 -10   2        0.02        0.10      1.18 o
  -5 -10   2       26.50       24.54      1.85 o
  -4 -10   2        4.86        4.52      1.21 o
  -3 -10   2        9.22        9.58      1.12 o
  -2 -10   2       55.26       58.06      2.02 o
  -1 -10   2        1.86        1.85      0.80 o
   0 -10   2        2.20        2.42      0.63 o
   1 -10   2      153.21      164.72      2.11 o
   2 -10   2      192.22      163.75      2.72 o
   3 -10   2       78.62       85.52      1.92 o
   4 -10   2       25.47       28.61      1.16 o
   5 -10   2        0.07       -0.37      0.59 o
   6 -10   2       16.61       16.23      1.08 o
   7 -10   2        0.00       -0.78      0.78 o
   8 -10   2       19.84       22.73      1.26 o
   9 -10   2        2.04        2.15      0.83 o
  10 -10   2        2.76        3.24      1.34 o
  -8  -9   2        8.04        9.92      2.08 o
  -7  -9   2        1.42        1.75      1.16 o
  -6  -9   2        0.30       -0.96      0.96 o
  -5  -9   2        3.63        2.12      1.44 o
  -4  -9   2        2.77        2.70      1.07 o
  -3  -9   2       68.58       63.26      2.46 o
  -2  -9   2       13.47       12.21      0.95 o
  -1  -9   2      257.22      259.06      3.11 o
   0  -9   2       69.28       61.78      1.23 o
   1  -9   2       27.46       26.26      0.86 o
   2  -9   2       69.59       77.85      1.46 o
   3  -9   2      208.28      202.74      2.89 o
   4  -9   2        2.17        1.51      0.49 o
   5  -9   2       39.55       38.43      1.23 o
   6  -9   2       10.24       10.68      0.87 o
   7  -9   2        1.17       -0.50      0.71 o
   8  -9   2        4.16        3.08      0.78 o
   9  -9   2        0.24        0.16      0.74 o
  10  -9   2       10.25       11.48      1.03 o
  11  -9   2        0.69       -1.05      1.87 o
  -8  -8   2        1.55        0.31      1.52 o
  -7  -8   2        0.97        0.50      1.04 o
  -6  -8   2       15.79       13.42      1.22 o
  -5  -8   2       78.31       73.44      2.23 o
  -4  -8   2      123.11      119.33      2.83 o
  -3  -8   2        2.83       -0.18      0.66 o
  -2  -8   2       31.27       37.54      0.97 o
  -1  -8   2        7.26        9.23      0.52 o
   0  -8   2      212.15      188.47      2.21 o
   1  -8   2        7.66       12.27      0.58 o
   2  -8   2      131.87      139.00      1.81 o
   3  -8   2       58.86       66.96      1.14 o
   4  -8   2       16.22       24.20      0.74 o
   5  -8   2       31.70       28.47      0.94 o
   6  -8   2        5.81        9.38      0.89 o
   7  -8   2        8.87        8.21      0.83 o
   8  -8   2        8.99       12.22      0.91 o
   9  -8   2        5.04        4.25      0.91 o
  10  -8   2        3.77        3.52      0.91 o
  11  -8   2        0.06       -0.84      1.76 o
  -9  -7   2        5.27        7.04      1.75 o
  -8  -7   2        9.02        9.26      1.12 o
  -7  -7   2        7.41        5.34      1.20 o
  -6  -7   2       22.98       24.69      1.50 o
  -5  -7   2       62.96       61.64      1.93 o
  -4  -7   2       35.39       34.13      1.34 o
  -3  -7   2       26.53       23.02      0.86 o
  -2  -7   2       82.21       89.17      1.26 o
  -1  -7   2      360.03      432.41      3.81 o
   0  -7   2      155.26      217.11      2.36 o
   1  -7   2       12.16       10.76      0.49 o
   2  -7   2       34.81       37.52      1.02 o
   3  -7   2       91.49       97.76      1.33 o
   4  -7   2       80.56       85.76      1.28 o
   5  -7   2        0.04       -0.37      0.38 o
   6  -7   2        3.13        1.35      0.50 o
   7  -7   2       12.30       12.35      0.79 o
   8  -7   2        0.89        1.27      0.60 o
   9  -7   2        0.09        0.07      0.63 o
  10  -7   2        8.78        9.30      0.83 o
  11  -7   2        1.96        0.78      1.87 o
  -9  -6   2        0.95        1.16      1.09 o
  -8  -6   2        6.64        6.04      0.94 o
  -7  -6   2        4.60        3.91      0.84 o
  -6  -6   2       63.99       58.59      1.80 o
  -5  -6   2        0.68       -0.17      0.50 o
  -4  -6   2        0.18       -0.55      0.55 o
  -3  -6   2        2.88        6.37      0.40 o
  -2  -6   2      153.15      166.78      1.70 o
  -1  -6   2       34.50       28.86      0.67 o
   0  -6   2       64.88       60.39      0.98 o
   1  -6   2      192.50      228.93      2.34 o
   2  -6   2       21.02       22.84      0.57 o
   3  -6   2      234.95      257.72      2.22 o
   4  -6   2        0.02        0.38      0.32 o
   5  -6   2        1.90       -0.04      0.37 o
   6  -6   2        8.76        7.69      0.59 o
   7  -6   2      133.10      120.77      2.02 o
   8  -6   2        9.73        9.80      0.85 o
   9  -6   2        0.20        0.06      0.57 o
  10  -6   2        0.42        1.14      0.61 o
  11  -6   2        0.07       -1.39      1.64 o
 -10  -5   2        1.52        4.62      2.30 o
  -9  -5   2        6.97        9.20      1.16 o
  -8  -5   2        1.72        1.29      0.72 o
  -7  -5   2        2.35        1.85      0.64 o
  -6  -5   2        3.47        2.36      0.54 o
  -5  -5   2        1.09        0.61      0.47 o
  -4  -5   2       28.07       23.93      0.83 o
  -3  -5   2       30.58       25.79      0.78 o
  -2  -5   2        0.02        0.32      0.26 o
  -1  -5   2     1544.75     1781.80     12.58 o
   0  -5   2     1211.83     1319.10      9.46 o
   1  -5   2       20.22       12.62      0.42 o
   2  -5   2      796.69      792.38      5.63 o
   3  -5   2        0.64        0.33      0.23 o
   4  -5   2      118.62      107.56      1.24 o
   5  -5   2       35.52       38.18      0.89 o
   6  -5   2        4.05        3.94      0.48 o
   7  -5   2        1.74        2.21      0.48 o
   8  -5   2        5.99        3.94      0.56 o
   9  -5   2        0.08       -0.20      0.55 o
  10  -5   2        4.76        5.76      0.67 o
  11  -5   2        5.21        3.61      1.97 o
 -10  -4   2        0.63        0.92      1.34 o
  -9  -4   2       11.48       13.50      0.86 o
  -8  -4   2       13.93       15.87      1.60 o
  -7  -4   2        1.54        1.16      0.53 o
  -6  -4   2      162.99      171.18      2.33 o
  -5  -4   2       75.29       73.72      1.12 o
  -4  -4   2       21.18       19.27      0.75 o
  -3  -4   2       17.06       14.62      0.51 o
  -2  -4   2       44.46       53.19      0.78 o
  -1  -4   2     1004.25     1092.90      8.21 o
   0  -4   2        4.50        3.42      0.32 o
   1  -4   2      197.60      216.25      2.07 o
   2  -4   2      100.24       97.22      1.00 o
   3  -4   2     2121.84     2281.41     14.63 o
   4  -4   2      106.77      102.51      1.27 o
   5  -4   2        2.17        4.09      0.40 o
   6  -4   2       27.98       32.65      0.93 o
   7  -4   2       93.87       84.57      1.55 o
   8  -4   2       39.85       39.81      1.17 o
   9  -4   2        6.87        7.76      0.72 o
  10  -4   2        1.34        2.38      0.57 o
  11  -4   2        0.41        0.20      1.72 o
 -10  -3   2        1.73       -1.11      1.80 o
  -9  -3   2        0.62        0.46      0.53 o
  -8  -3   2        6.67        6.81      0.65 o
  -7  -3   2       20.11       18.69      0.79 o
  -6  -3   2        5.08        4.51      0.44 o
  -5  -3   2        1.30        0.68      0.32 o
  -4  -3   2      166.55      180.60      2.18 o
  -3  -3   2      405.76      467.02      3.90 o
  -2  -3   2      151.20      146.20      1.39 o
  -1  -3   2     1273.66     1471.76     10.33 o
   0  -3   2      172.15      161.31      1.56 o
   1  -3   2     2131.31     2240.41     17.17 o
   2  -3   2      139.93      155.12      1.34 o
   3  -3   2      366.22      345.14      2.76 o
   4  -3   2       72.11       87.81      1.12 o
   5  -3   2      219.04      227.59      2.61 o
   6  -3   2       14.49       11.22      0.64 o
   7  -3   2       14.16       12.38      0.69 o
   8  -3   2        1.71        2.72      0.54 o
   9  -3   2        2.75        2.39      0.60 o
  10  -3   2        2.34        2.52      0.66 o
  11  -3   2        1.16        1.31      1.78 o
 -11  -2   2        1.25       -0.16      1.52 o
 -10  -2   2       22.96       21.82      2.34 o
  -9  -2   2       54.37       54.47      1.54 o
  -8  -2   2       79.28       82.27      1.61 o
  -7  -2   2        5.01        3.79      0.60 o
  -6  -2   2        6.98        8.61      0.45 o
  -5  -2   2       49.31       58.51      1.06 o
  -4  -2   2        1.05        0.44      0.25 o
  -3  -2   2       58.49       49.77      0.65 o
  -2  -2   2      760.62      767.86      5.75 o
  -1  -2   2    14956.40    15558.48    103.12 o
   0  -2   2      505.43      483.05      3.73 o
   1  -2   2      631.47      722.00      5.42 o
   2  -2   2      507.86      559.10      4.09 o
   3  -2   2     3088.74     3267.64     22.41 o
   4  -2   2     1193.80     1257.04      9.36 o
   5  -2   2       72.25       96.98      1.32 o
   6  -2   2        5.61        6.88      0.57 o
   7  -2   2       71.67       65.42      1.41 o
   8  -2   2       22.09       23.98      0.94 o
   9  -2   2        0.00       -0.11      0.56 o
  10  -2   2        0.67        0.14      0.55 o
  11  -2   2        0.57        1.76      1.80 o
 -11  -1   2        0.34        2.09      1.58 o
 -10  -1   2        2.25        3.69      1.08 o
  -9  -1   2        3.20        4.31      1.48 o
  -8  -1   2        4.30        4.97      0.73 o
  -7  -1   2        5.02        5.67      0.37 o
  -6  -1   2       50.16       46.06      0.80 o
  -5  -1   2        0.42        0.60      0.29 o
  -4  -1   2        4.50        2.48      0.27 o
  -3  -1   2      102.68       99.06      1.05 o
  -2  -1   2     6461.29     6883.45     48.17 o
  -1  -1   2     2339.12     2377.08     15.82 o
   0  -1   2      176.74      163.83      1.55 o
   1  -1   2    11372.34    11664.82     85.84 o
   2  -1   2     1558.19     1594.13     11.08 o
   3  -1   2       33.63       55.62      0.77 o
   4  -1   2       21.65       17.56      0.50 o
   5  -1   2        1.75        0.47      0.25 o
   6  -1   2      373.94      356.38      4.38 o
   7  -1   2       89.17       86.64      1.68 o
   8  -1   2        1.51        1.27      0.48 o
   9  -1   2       23.96       23.41      1.41 o
  10  -1   2        0.02       -0.49      0.72 o
  11  -1   2        3.11        3.24      1.99 o
 -11   0   2        3.59        3.67      1.50 o
 -10   0   2       37.31       35.59      1.86 o
  -9   0   2        9.57        9.03      0.96 o
  -8   0   2       45.37       44.06      1.15 o
  -7   0   2        4.54        3.78      0.85 o
  -6   0   2        2.03        1.94      0.41 o
  -5   0   2       89.68       87.82      1.96 o
  -4   0   2       89.85      110.34      1.55 o
  -3   0   2      533.83      591.42      6.56 o
  -2   0   2     1211.88     1436.21     11.88 o
  -1   0   2       33.32       52.23      0.46 o
   0   0   2       58.32       47.86      0.56 o
   1   0   2      204.35      198.52      1.67 o
   2   0   2       49.57       37.62      0.55 o
   3   0   2      434.59      475.45      3.96 o
   4   0   2       32.77       43.79      0.78 o
   5   0   2       32.60       30.29      0.80 o
   6   0   2      111.12      114.39      1.94 o
   7   0   2       40.01       43.19      1.86 o
   8   0   2       39.97       40.93      1.27 o
   9   0   2        1.78        1.01      0.58 o
  10   0   2        0.14        0.44      0.85 o
 -11   1   2        2.12        2.91      1.03 o
 -10   1   2        0.05        0.10      0.72 o
  -9   1   2        1.03        0.83      0.56 o
  -8   1   2        1.36        0.95      1.14 o
  -7   1   2       10.90        8.52      0.71 o
  -6   1   2      142.82      139.94      3.04 o
  -4   1   2      415.71      425.44     12.06 o
  -3   1   2     3275.12     3391.69    102.15 o
  -2   1   2     2494.19     2831.23     23.14 o
  -1   1   2     2733.67     3145.22     21.77 o
   0   1   2      420.07      351.55      4.01 o
   1   1   2      477.58      502.80      3.88 o
   2   1   2     1792.73     1725.87     12.61 o
   3   1   2      301.82      317.94      2.82 o
   4   1   2        0.48       -0.26      0.26 o
   5   1   2       14.50       12.44      0.63 o
   6   1   2       52.92       49.66      1.28 o
   7   1   2      177.93      178.84      2.82 o
   8   1   2        1.99        1.59      0.70 o
   9   1   2        8.64       12.78      0.98 o
  10   1   2        3.60        3.50      1.38 o
 -11   2   2        7.19        6.81      1.51 o
 -10   2   2       15.21       11.92      0.95 o
  -9   2   2        5.52        4.96      0.78 o
  -8   2   2       52.16       56.53      1.76 o
  -7   2   2       32.24       28.47      2.85 o
  -6   2   2      118.56      133.49      5.72 o
  -5   2   2     1069.96     1162.42     29.76 o
  -4   2   2      526.12      564.66      6.78 o
  -3   2   2      110.38      149.78      1.43 o
  -2   2   2      807.41      856.10      6.06 o
  -1   2   2      741.13      664.84      5.00 o
   0   2   2      484.86      456.87      4.29 o
   1   2   2      153.73      164.09      2.10 o
   2   2   2       38.48       27.57      0.52 o
   3   2   2      593.19      701.75      5.75 o
   4   2   2       36.02       39.43      0.89 o
   5   2   2        0.44        0.02      0.38 o
   6   2   2      127.46      124.58      2.21 o
   7   2   2        0.56        0.58      0.65 o
   8   2   2        3.15        2.54      0.82 o
   9   2   2        0.28       -0.74      0.74 o
  10   2   2        1.54        2.28      1.40 o
 -12   3   2        0.11        1.19      1.27 o
 -11   3   2        0.53       -0.41      0.91 o
 -10   3   2       10.12       10.38      1.75 o
  -9   3   2        5.94        3.65      1.93 o
  -8   3   2        2.84        3.75      0.89 o
  -7   3   2      187.03      187.34      4.06 o
  -6   3   2      185.48      173.37      2.67 o
  -5   3   2       33.41       39.37      0.74 o
  -4   3   2       23.17       20.63      0.47 o
  -3   3   2       14.05       10.41      0.37 o
  -2   3   2      849.12      844.50      6.33 o
  -1   3   2      138.55      164.81      1.52 o
   0   3   2      617.36      612.73      4.77 o
   1   3   2      834.19      862.04      7.35 o
   2   3   2      344.72      321.38      2.76 o
   3   3   2       19.69       13.81      0.53 o
   4   3   2       13.19       11.27      0.57 o
   5   3   2       45.37       47.40      1.25 o
   6   3   2        0.07       -0.49      0.49 o
   7   3   2       99.09      109.79      2.66 o
   8   3   2        0.32       -0.40      0.73 o
   9   3   2        0.97        0.95      0.83 o
 -12   4   2        1.40        2.48      1.31 o
 -11   4   2       18.72       13.80      1.13 o
 -10   4   2        0.06        0.09      0.64 o
  -9   4   2       60.96       57.03      1.62 o
  -8   4   2      171.74      164.71      3.88 o
  -7   4   2       29.35       28.60      1.34 o
  -6   4   2       25.55       24.44      0.56 o
  -5   4   2       55.37       47.54      0.74 o
  -4   4   2       80.17       81.86      1.08 o
  -3   4   2      128.21      120.52      1.25 o
  -2   4   2        0.34        0.32      0.19 o
  -1   4   2       42.35       41.05      0.70 o
   0   4   2      386.43      458.51      3.60 o
   1   4   2       62.13       61.15      1.00 o
   2   4   2      358.17      354.04      3.29 o
   3   4   2        0.84       -0.07      0.35 o
   4   4   2        9.95       13.64      0.66 o
   5   4   2        0.71        1.22      0.55 o
   6   4   2        5.04        3.26      1.01 o
   7   4   2       58.98       64.77      2.00 o
   8   4   2        0.50       -0.81      0.81 o
   9   4   2       10.27       10.93      1.47 o
 -12   5   2        0.00       -0.23      1.29 o
 -11   5   2        0.74       -0.86      0.86 o
 -10   5   2       14.27       14.16      1.07 o
  -9   5   2        0.06       -0.45      0.45 o
  -8   5   2        3.06        2.70      0.50 o
  -7   5   2        0.08        0.25      0.29 o
  -6   5   2       44.02       35.20      0.77 o
  -5   5   2        3.69        0.76      0.43 o
  -4   5   2      126.09      146.95      1.57 o
  -3   5   2      327.61      350.28      3.12 o
  -2   5   2      160.19      188.36      1.91 o
  -1   5   2      817.07      874.21      7.58 o
   0   5   2        2.73        3.23      0.31 o
   1   5   2      307.93      310.37      3.01 o
   2   5   2        3.69        2.79      0.39 o
   3   5   2       84.14       83.04      1.50 o
   4   5   2        0.00        0.32      0.47 o
   5   5   2       55.08       60.48      2.08 o
   6   5   2        7.82       10.42      1.03 o
   7   5   2        8.24        8.77      1.58 o
   8   5   2        1.59        0.69      0.93 o
   9   5   2        0.47        0.98      1.48 o
 -12   6   2        0.07       -0.33      1.37 o
 -11   6   2        3.71        1.30      1.16 o
 -10   6   2        0.72        1.94      0.81 o
  -9   6   2        1.73        1.66      0.69 o
  -8   6   2        9.92       14.00      0.57 o
  -7   6   2       23.15       26.74      0.78 o
  -6   6   2       84.27       85.96      1.38 o
  -5   6   2        0.14        0.17      0.29 o
  -4   6   2       70.05       57.98      0.96 o
  -3   6   2      210.09      249.93      2.24 o
  -2   6   2      187.87      217.39      2.14 o
  -1   6   2       26.73       35.23      0.75 o
   0   6   2      296.81      354.45      3.20 o
   1   6   2       49.74       60.61      1.03 o
   2   6   2        1.93        3.67      0.41 o
   3   6   2       74.13       75.81      2.01 o
   4   6   2       40.02       35.17      1.30 o
   5   6   2       67.52       74.97      2.20 o
   6   6   2        3.23        4.64      0.95 o
   7   6   2       20.49       21.04      1.67 o
   8   6   2        0.80       -0.83      0.97 o
 -12   7   2        0.14        2.28      1.64 o
 -11   7   2        1.22        3.36      1.50 o
 -10   7   2        1.14        0.48      1.37 o
  -9   7   2        0.03        0.19      0.38 o
  -8   7   2        2.17        4.24      0.50 o
  -7   7   2      139.18      155.29      2.59 o
  -6   7   2        6.33        3.34      0.47 o
  -5   7   2       26.04       22.72      0.72 o
  -4   7   2       94.41      103.35      1.54 o
  -3   7   2       24.82       25.55      0.65 o
  -2   7   2       19.84       19.43      0.63 o
  -1   7   2       82.51       78.06      1.39 o
   0   7   2      128.59      114.19      1.58 o
   1   7   2       76.99       67.91      1.29 o
   2   7   2      115.58      109.17      1.73 o
   3   7   2        2.74        3.33      0.66 o
   4   7   2       63.99       68.10      1.74 o
   5   7   2        5.00        5.08      0.99 o
   6   7   2        3.66        6.10      1.10 o
   7   7   2        2.02        2.25      1.08 o
   8   7   2        0.31       -0.99      1.30 o
 -11   8   2        0.50        0.47      1.56 o
 -10   8   2        0.24        0.22      0.52 o
  -9   8   2        0.13        0.38      0.48 o
  -8   8   2        6.08       10.54      0.77 o
  -7   8   2       35.41       35.08      1.29 o
  -6   8   2       62.71       54.36      1.26 o
  -5   8   2       88.39       99.23      1.57 o
  -4   8   2      238.32      235.84      2.58 o
  -3   8   2       31.09       30.74      0.75 o
  -2   8   2        0.39        0.52      0.34 o
  -1   8   2       31.46       26.90      0.79 o
   0   8   2        0.00        0.00      0.36 o
   1   8   2       21.52       18.92      0.81 o
   2   8   2       52.21       51.06      1.63 o
   3   8   2       13.64       13.16      1.52 o
   4   8   2        0.38        0.01      0.79 o
   5   8   2        4.20        5.05      1.19 o
   6   8   2        0.06       -0.97      1.03 o
   7   8   2       10.55       11.24      1.60 o
 -11   9   2        7.94        5.99      2.05 o
 -10   9   2        1.26        1.12      0.60 o
  -9   9   2        2.50        4.74      0.69 o
  -8   9   2        9.15        9.13      0.76 o
  -7   9   2       31.50       36.91      1.34 o
  -6   9   2        4.90        5.00      0.62 o
  -5   9   2       18.20       14.91      0.73 o
  -4   9   2       29.65       31.61      0.90 o
  -3   9   2        7.60        7.32      0.49 o
  -2   9   2       32.70       30.19      0.94 o
  -1   9   2      105.51      110.32      1.80 o
   0   9   2      396.11      366.07      3.76 o
   1   9   2      580.90      560.72      8.02 o
   2   9   2      228.58      218.42      4.12 o
   3   9   2       40.84       47.94      2.68 o
   4   9   2       10.42       10.84      1.44 o
   5   9   2        0.00       -0.91      1.37 o
   6   9   2        2.36        2.27      1.65 o
   7   9   2        0.23        0.53      1.78 o
 -11  10   2        0.31        1.72      1.87 o
 -10  10   2        3.73        3.85      0.79 o
  -9  10   2        0.00       -0.11      0.69 o
  -8  10   2        5.11        5.19      0.76 o
  -7  10   2        0.80        0.70      0.62 o
  -6  10   2        3.11        2.61      0.67 o
  -5  10   2        8.56        8.13      0.73 o
  -4  10   2       11.78       13.45      0.80 o
  -3  10   2        0.14       -0.49      0.49 o
  -2  10   2      119.20      102.89      2.09 o
  -1  10   2      189.86      173.37      3.10 o
   0  10   2       65.93       62.55      1.93 o
   1  10   2        2.06        1.37      1.00 o
   2  10   2       16.48       18.90      1.61 o
   3  10   2        8.63        9.14      1.47 o
   4  10   2        3.28        5.94      1.84 o
   5  10   2        0.35        0.70      2.11 o
   6  10   2        0.52        0.16      2.22 o
 -11  11   2        3.71        3.06      2.17 o
 -10  11   2        2.15        4.60      1.06 o
  -9  11   2        3.36        3.09      0.87 o
  -8  11   2        6.02        8.48      0.90 o
  -7  11   2       12.55       15.32      1.01 o
  -6  11   2       21.69       16.50      1.02 o
  -5  11   2       71.31       68.98      1.66 o
  -4  11   2        4.39        5.21      0.69 o
  -3  11   2        1.08        0.84      0.74 o
  -2  11   2       12.36       14.28      1.23 o
  -1  11   2       20.81       17.43      1.45 o
   0  11   2       20.90       14.78      2.77 o
   1  11   2        1.55        2.56      1.40 o
   2  11   2       17.92       22.61      2.22 o
   3  11   2        0.20        0.65      1.44 o
   4  11   2        0.10        0.76      2.19 o
   5  11   2        0.23        3.45      2.54 o
 -10  12   2        3.11        1.92      1.09 o
  -9  12   2        3.46        4.76      1.20 o
  -8  12   2        7.98        5.12      1.03 o
  -7  12   2       15.15       19.87      1.84 o
  -6  12   2       30.86       30.85      1.50 o
  -5  12   2       13.10       12.95      1.27 o
  -4  12   2        1.31        0.95      0.72 o
  -3  12   2       13.85       10.76      1.02 o
  -2  12   2       51.57       47.82      2.91 o
  -1  12   2        2.07        1.17      1.71 o
   0  12   2        0.21       -0.26      1.32 o
   1  12   2       17.28       20.32      3.41 o
   2  12   2       10.16       14.25      2.07 o
   3  12   2       10.81       10.65      3.01 o
   4  12   2        2.92        2.99      2.52 o
 -10  13   2        1.18        2.56      1.54 o
  -9  13   2        2.48        0.45      1.17 o
  -8  13   2        6.56        8.38      1.43 o
  -7  13   2        0.27       -0.05      1.00 o
  -6  13   2        1.85        3.21      1.10 o
  -5  13   2        0.13       -0.02      1.20 o
  -4  13   2        0.10       -0.94      0.94 o
  -3  13   2        1.85        2.09      1.17 o
  -2  13   2        0.29        0.76      1.32 o
  -1  13   2        0.39        2.01      1.43 o
   0  13   2        0.10       -1.00      1.34 o
   1  13   2        8.77       11.44      2.61 o
   2  13   2        1.33       -0.49      1.75 o
   3  13   2        0.84       -1.87      1.87 o
   4  13   2        0.41       -2.38      2.38 o
  -9  14   2        0.65        2.39      1.63 o
  -8  14   2        0.75        1.56      1.28 o
  -7  14   2        0.92        3.08      1.63 o
  -6  14   2        4.14        2.88      1.52 o
  -5  14   2        0.66       -1.33      1.33 o
  -4  14   2        0.53       -1.07      1.07 o
  -3  14   2        2.77        1.40      1.45 o
  -2  14   2        7.60        6.66      1.84 o
  -1  14   2       15.22       16.08      4.42 o
   0  14   2        1.33       -0.58      1.45 o
   1  14   2        3.76        3.72      1.82 o
   2  14   2        0.07       -0.94      1.72 o
  -8  15   2        0.78        1.21      2.13 o
  -7  15   2        0.75        0.10      1.97 o
  -6  15   2        3.00        0.57      2.05 o
  -5  15   2        0.70        0.26      1.65 o
  -4  15   2        0.62       -1.09      2.14 o
  -3  15   2       15.54       16.56      3.51 o
  -2  15   2        5.09        5.52      4.03 o
  -1  15   2        0.08       -1.32      1.57 o
   0  15   2        0.13        1.86      1.85 o
   1  15   2        1.48        0.36      3.29 o
  -7  16   2        0.78        1.81      2.26 o
  -6  16   2        3.39        1.23      2.28 o
  -5  16   2        0.24        0.37      2.34 o
  -4  16   2        0.69       -0.20      2.34 o
  -3  16   2        6.76       14.55      2.34 o
  -2  16   2        1.48        2.78      1.89 o
  -1  16   2        1.74        4.08      2.01 o
   1 -17   3        0.00        0.20      1.78 o
   2 -17   3        0.86        0.75      1.81 o
   3 -17   3        0.34       -1.12      1.60 o
   4 -17   3        0.94        5.72      2.95 o
   5 -17   3        2.43        5.09      2.95 o
  -1 -16   3        4.85        6.67      2.12 o
   0 -16   3       11.80       11.01      2.37 o
   1 -16   3        2.45        3.65      1.98 o
   2 -16   3        0.09        0.44      1.54 o
   3 -16   3        0.11        1.61      1.81 o
   4 -16   3        0.21        0.25      1.68 o
   5 -16   3        0.91       -0.39      1.95 o
   6 -16   3        2.99        0.21      2.32 o
   7 -16   3        0.34       -1.99      2.05 o
  -3 -15   3        0.09       -1.01      2.30 o
  -2 -15   3        1.10        1.41      2.50 o
  -1 -15   3        4.39        7.04      4.20 o
   0 -15   3        0.16        0.38      1.68 o
   1 -15   3        0.79        1.03      2.76 o
   2 -15   3        2.34        2.42      1.69 o
   3 -15   3        0.44        2.38      1.57 o
   4 -15   3        0.00       -1.03      1.40 o
   5 -15   3        0.81        1.01      1.89 o
   6 -15   3        4.77        7.26      2.71 o
   7 -15   3        4.26        3.77      2.48 o
   8 -15   3        1.39        4.06      2.50 o
  -4 -14   3        0.71       -1.37      2.38 o
  -3 -14   3        3.63        7.43      2.85 o
  -2 -14   3        0.25        0.54      1.54 o
  -1 -14   3       20.49       29.08      2.61 o
   0 -14   3        7.85       10.04      2.62 o
   1 -14   3        0.44       -1.37      1.37 o
   2 -14   3        0.62       -0.53      1.42 o
   3 -14   3       17.98       23.26      2.98 o
   4 -14   3        2.87        3.84      1.62 o
   5 -14   3        4.27        4.33      2.32 o
   6 -14   3        3.94        1.03      2.11 o
   7 -14   3        0.07       -1.58      1.58 o
   8 -14   3        0.83        3.99      1.83 o
   9 -14   3        0.66        2.21      3.02 o
  -5 -13   3        7.82       11.16      3.24 o
  -4 -13   3        3.09        6.79      2.77 o
  -3 -13   3        4.42        8.86      2.67 o
  -2 -13   3        0.40       -0.43      1.33 o
  -1 -13   3        0.90        0.57      2.63 o
   0 -13   3        0.10       -0.09      1.37 o
   1 -13   3        7.34        8.68      1.74 o
   2 -13   3        0.79        1.25      1.44 o
   3 -13   3       15.21       20.97      2.15 o
   4 -13   3       13.38       11.86      1.85 o
   5 -13   3       31.60       36.35      3.62 o
   6 -13   3       42.27       48.91      3.10 o
   7 -13   3       27.93       32.00      2.16 o
   8 -13   3        1.17        2.12      1.31 o
   9 -13   3        4.15        4.36      2.13 o
  -6 -12   3        1.34        2.56      2.61 o
  -5 -12   3        5.13        6.36      2.58 o
  -4 -12   3        0.00       -1.91      1.91 o
  -3 -12   3        2.61        0.10      1.85 o
  -2 -12   3        2.49        3.99      1.47 o
  -1 -12   3        0.00        0.45      1.65 o
   0 -12   3       10.25       11.04      2.21 o
   1 -12   3       22.96       19.73      3.26 o
   2 -12   3        4.96        3.09      1.43 o
   3 -12   3      157.88      163.93      4.17 o
   4 -12   3       23.75       20.43      1.47 o
   5 -12   3        9.84       11.85      1.28 o
   6 -12   3        1.92        3.68      1.25 o
   7 -12   3        8.68        6.38      1.35 o
   8 -12   3        0.08       -0.33      1.09 o
   9 -12   3        0.03       -1.40      1.40 o
  10 -12   3        0.99       -0.40      1.57 o
  -6 -11   3        3.16        2.41      1.77 o
  -5 -11   3       23.36       21.06      2.44 o
  -4 -11   3        6.83        5.80      1.78 o
  -3 -11   3       11.16       14.36      1.60 o
  -2 -11   3        0.57       -0.76      0.96 o
  -1 -11   3        4.86        6.29      1.61 o
   0 -11   3        9.08        7.58      1.24 o
   1 -11   3        0.19       -0.78      1.16 o
   2 -11   3       30.32       25.01      1.46 o
   3 -11   3      190.28      194.86      3.95 o
   4 -11   3       19.22       20.47      1.40 o
   5 -11   3       36.34       38.20      1.69 o
   6 -11   3       13.98       18.62      1.55 o
   7 -11   3        4.18        6.54      1.58 o
   8 -11   3        2.27        2.20      1.12 o
   9 -11   3        0.80        0.40      2.08 o
  10 -11   3        1.91        0.52      1.56 o
  -7 -10   3        1.41        2.31      1.28 o
  -6 -10   3        0.01        0.56      1.08 o
  -5 -10   3        3.52        2.03      1.13 o
  -4 -10   3       22.80       21.73      1.70 o
  -3 -10   3       62.41       51.51      1.96 o
  -2 -10   3        4.55        1.52      0.85 o
  -1 -10   3        0.02       -0.69      0.69 o
   0 -10   3      109.46      104.50      2.12 o
   1 -10   3      285.88      268.30      3.27 o
   2 -10   3        7.10        8.60      0.82 o
   3 -10   3      336.06      347.10      8.02 o
   4 -10   3       39.87       34.59      1.36 o
   5 -10   3       21.70       22.01      1.14 o
   6 -10   3        6.66        7.42      0.98 o
   7 -10   3        0.44       -0.61      0.80 o
   8 -10   3        2.99        3.97      0.94 o
   9 -10   3        0.01       -0.82      0.82 o
  10 -10   3        5.06        3.46      1.18 o
  -8  -9   3        0.05        0.12      1.66 o
  -7  -9   3        0.63        2.76      1.15 o
  -6  -9   3       25.44       25.73      1.96 o
  -5  -9   3       13.08       11.08      1.36 o
  -4  -9   3      105.06      100.06      2.66 o
  -3  -9   3        8.19        6.71      0.89 o
  -2  -9   3       18.81       16.96      0.90 o
  -1  -9   3      185.86      173.73      2.06 o
   0  -9   3        1.35        0.76      0.41 o
   1  -9   3       21.63       21.19      0.77 o
   2  -9   3       22.15       20.54      1.20 o
   3  -9   3       20.83       23.35      0.81 o
   4  -9   3       66.87       72.07      1.61 o
   5  -9   3        2.87        2.37      0.63 o
   6  -9   3        8.91        8.13      0.90 o
   7  -9   3       19.52       19.03      1.18 o
   8  -9   3        2.54        0.29      0.98 o
   9  -9   3        1.79        1.83      0.85 o
  10  -9   3        2.10        2.69      1.50 o
  -8  -8   3       10.21       14.51      2.40 o
  -7  -8   3        0.38       -0.56      0.91 o
  -6  -8   3       11.77       11.23      1.14 o
  -5  -8   3       14.00       17.05      1.26 o
  -4  -8   3       26.84       22.19      1.16 o
  -3  -8   3      433.64      408.74      4.82 o
  -2  -8   3        1.43        0.22      0.35 o
  -1  -8   3      110.46      122.89      1.50 o
   0  -8   3       67.99       74.68      1.38 o
   1  -8   3       71.01       90.52      1.42 o
   2  -8   3       73.08       68.66      1.29 o
   3  -8   3      218.24      237.31      2.62 o
   4  -8   3       27.83       27.67      0.82 o
   5  -8   3        1.09        0.41      0.47 o
   6  -8   3        9.50       10.13      0.91 o
   7  -8   3        0.31       -0.15      0.65 o
   8  -8   3       10.19       13.30      1.04 o
   9  -8   3        2.26        1.84      0.77 o
  10  -8   3        4.18        3.76      1.36 o
  11  -8   3        1.10       -0.41      2.05 o
  -9  -7   3        2.27        5.70      2.29 o
  -8  -7   3        6.24        5.20      1.01 o
  -7  -7   3       10.57       11.34      1.09 o
  -6  -7   3        7.06        5.58      1.24 o
  -5  -7   3       43.33       42.94      1.66 o
  -4  -7   3       36.08       34.35      1.44 o
  -3  -7   3       28.59       29.94      0.85 o
  -2  -7   3       36.85       37.79      0.79 o
  -1  -7   3      163.73      163.86      1.74 o
   0  -7   3      460.37      521.15      4.69 o
   1  -7   3      270.46      314.50      2.97 o
   2  -7   3      169.37      188.27      2.13 o
   3  -7   3      531.44      550.44      5.56 o
   4  -7   3       29.31       35.61      1.15 o
   5  -7   3       17.22       20.79      0.84 o
   6  -7   3       14.47       12.94      0.84 o
   7  -7   3      102.30       87.44      2.17 o
   8  -7   3       10.94        9.66      0.90 o
   9  -7   3        2.01        2.37      1.07 o
  10  -7   3        0.73        0.53      0.72 o
  11  -7   3        7.26       12.24      2.65 o
  -9  -6   3        1.42        1.12      1.02 o
  -8  -6   3        1.49        0.87      0.78 o
  -7  -6   3        1.44        1.46      0.75 o
  -6  -6   3        2.05        1.63      0.70 o
  -5  -6   3        4.64        4.73      0.67 o
  -4  -6   3       25.83       27.24      0.94 o
  -3  -6   3       29.17       27.34      0.84 o
  -2  -6   3        1.50       -0.19      0.32 o
  -1  -6   3       26.90       36.11      0.70 o
   0  -6   3        2.62        3.62      0.33 o
   1  -6   3        5.13        2.65      0.32 o
   2  -6   3       29.52       31.76      0.63 o
   3  -6   3       32.24       41.67      0.85 o
   4  -6   3        0.77       -0.23      0.34 o
   5  -6   3       29.61       22.39      0.83 o
   6  -6   3        5.56        8.07      0.70 o
   7  -6   3        5.35        6.95      0.71 o
   8  -6   3        2.77        2.12      0.68 o
   9  -6   3        1.20        2.30      0.72 o
  10  -6   3        1.27        0.07      0.68 o
  11  -6   3        9.63       15.14      2.71 o
 -10  -5   3        0.02        1.58      2.09 o
  -9  -5   3        3.72        4.36      0.78 o
  -8  -5   3        7.55        6.91      1.55 o
  -7  -5   3       20.12       18.54      1.08 o
  -6  -5   3       28.88       27.30      1.05 o
  -5  -5   3       28.48       27.51      1.02 o
  -4  -5   3       40.13       36.24      0.99 o
  -3  -5   3       16.04       13.29      0.59 o
  -2  -5   3       12.80       13.58      0.46 o
  -1  -5   3      356.95      352.45      3.04 o
   0  -5   3      440.07      482.68      3.99 o
   1  -5   3      507.15      601.46      4.86 o
   2  -5   3       47.89       44.94      0.73 o
   3  -5   3        7.42        8.56      0.36 o
   4  -5   3      464.22      498.63      4.95 o
   5  -5   3      235.11      243.25      4.17 o
   6  -5   3        2.04        1.43      0.58 o
   7  -5   3        9.43        7.69      1.04 o
   8  -5   3       11.17       10.53      0.85 o
   9  -5   3        6.04        7.39      0.98 o
  10  -5   3        3.90        4.18      0.75 o
  11  -5   3        0.10       -1.78      1.78 o
 -10  -4   3        1.46        2.60      1.85 o
  -9  -4   3        0.99        1.08      0.63 o
  -8  -4   3        0.49        0.49      0.57 o
  -7  -4   3       25.89       24.35      0.88 o
  -6  -4   3        7.39        8.04      0.55 o
  -5  -4   3       85.81       78.70      1.55 o
  -4  -4   3       63.33       55.80      1.10 o
  -3  -4   3      652.00      699.46      6.10 o
  -2  -4   3      899.69      784.70      6.05 o
  -1  -4   3      322.00      304.72      2.61 o
   0  -4   3       69.00      102.81      1.22 o
   1  -4   3     1002.71      981.84      7.48 o
   2  -4   3      651.15      666.85      4.99 o
   3  -4   3      118.45      133.75      1.38 o
   4  -4   3       28.21       47.34      0.93 o
   5  -4   3       19.37       16.97      0.69 o
   6  -4   3        0.26        1.34      0.48 o
   7  -4   3        0.49        0.30      0.51 o
   8  -4   3        0.42       -0.53      0.53 o
   9  -4   3        0.03        0.20      0.63 o
  10  -4   3        0.03       -0.31      0.79 o
  11  -4   3        7.05        8.76      2.34 o
 -10  -3   3        1.23        0.71      1.11 o
  -9  -3   3        2.99        2.95      0.76 o
  -8  -3   3       16.62       17.70      1.01 o
  -7  -3   3        4.41        5.18      0.51 o
  -6  -3   3        3.26        2.75      0.43 o
  -5  -3   3       39.95       49.27      0.99 o
  -4  -3   3        2.02        0.02      0.29 o
  -3  -3   3      673.65      708.24      5.74 o
  -2  -3   3      390.87      435.56      3.33 o
  -1  -3   3      238.99      250.87      2.88 o
   0  -3   3      363.81      418.90      3.37 o
   1  -3   3      326.64      292.57      2.62 o
   2  -3   3       29.34       19.83      0.49 o
   3  -3   3      129.84      109.47      1.23 o
   4  -3   3       34.51       27.26      0.69 o
   5  -3   3      249.97      232.49      2.84 o
   6  -3   3        2.33        5.19      0.58 o
   7  -3   3        0.01       -0.46      0.46 o
   8  -3   3        3.82        4.36      0.64 o
   9  -3   3        1.76        1.72      0.66 o
  10  -3   3        3.56        2.53      1.27 o
  11  -3   3        0.11       -1.07      1.80 o
 -11  -2   3        1.60        1.75      1.17 o
 -10  -2   3        1.35        1.31      1.33 o
  -9  -2   3        5.19        6.78      0.97 o
  -8  -2   3        7.18        8.23      0.49 o
  -7  -2   3       25.26       25.89      0.73 o
  -6  -2   3        1.11        1.36      0.33 o
  -5  -2   3        7.61       13.70      0.51 o
  -4  -2   3       35.65       48.00      0.89 o
  -3  -2   3        0.01        0.15      0.18 o
  -2  -2   3     2670.20     3009.04     20.80 o
  -1  -2   3       75.25       52.98      0.59 o
   0  -2   3      136.36      155.44      1.42 o
   1  -2   3        4.31        5.85      0.32 o
   2  -2   3       31.67       56.11      0.74 o
   3  -2   3       82.31       83.93      1.08 o
   4  -2   3       37.30       47.78      0.89 o
   5  -2   3        0.52        1.20      0.36 o
   6  -2   3       98.88       93.18      1.61 o
   7  -2   3       75.36       72.36      1.81 o
   8  -2   3        0.61        0.19      0.59 o
   9  -2   3       11.64       13.38      0.95 o
  10  -2   3        0.05       -0.25      0.83 o
 -11  -1   3        0.00       -1.29      1.29 o
 -10  -1   3        0.59        1.03      0.90 o
  -9  -1   3        2.65        2.38      1.24 o
  -8  -1   3        2.00        2.31      0.49 o
  -7  -1   3        6.33        4.61      0.47 o
  -6  -1   3        0.02        0.03      0.30 o
  -5  -1   3       20.90       20.33      0.60 o
  -4  -1   3        6.78        6.39      0.33 o
  -3  -1   3     2088.42     2300.89     16.00 o
  -2  -1   3     1365.70     1569.75     10.46 o
  -1  -1   3      157.55      175.21      1.43 o
   0  -1   3      589.92      627.26      5.03 o
   1  -1   3     3654.44     3741.83     28.31 o
   2  -1   3     1685.24     1976.07     15.19 o
   3  -1   3      261.37      280.92      2.44 o
   4  -1   3       39.76       36.33      0.78 o
   5  -1   3       57.47       63.31      1.44 o
   6  -1   3       12.81        8.73      0.68 o
   7  -1   3       33.54       31.84      1.15 o
   8  -1   3        6.40        5.51      0.70 o
   9  -1   3        4.20        4.43      0.78 o
  10  -1   3        3.00        3.26      1.77 o
 -11   0   3        1.30        2.62      1.86 o
 -10   0   3       13.36       16.00      1.51 o
  -9   0   3        5.02        4.49      0.67 o
  -8   0   3       48.66       52.29      1.76 o
  -7   0   3        9.96        9.80      0.75 o
  -6   0   3       18.67       19.90      0.72 o
  -5   0   3      596.26      652.21      9.22 o
  -4   0   3       89.55       90.89      4.59 o
  -3   0   3       25.16       42.18      0.60 o
  -2   0   3     1074.51     1082.81      7.27 o
  -1   0   3     1593.95     1766.97     12.84 o
   0   0   3        8.63       17.60      0.47 o
   1   0   3       62.96       65.19      0.83 o
   2   0   3      238.19      233.25      2.19 o
   3   0   3      354.22      352.92      3.14 o
   4   0   3      283.10      292.92      2.94 o
   5   0   3       81.29       79.73      1.23 o
   6   0   3      208.41      210.28      3.10 o
   7   0   3      211.12      216.96      3.29 o
   8   0   3        1.24        0.86      0.68 o
   9   0   3        0.00        0.38      0.61 o
  10   0   3        2.73        2.94      1.39 o
 -11   1   3        0.97        1.61      1.10 o
 -10   1   3        0.84        0.83      0.66 o
  -9   1   3        0.86        0.51      1.52 o
  -8   1   3        2.19        1.81      1.52 o
  -7   1   3       26.21       20.92      2.48 o
  -6   1   3        6.88        5.27      1.76 o
  -5   1   3      256.27      317.92     10.09 o
  -4   1   3      466.17      471.69     13.21 o
  -3   1   3       70.04       72.06      0.80 o
  -2   1   3      214.56      230.67      1.89 o
  -1   1   3       18.75       24.52      0.54 o
   0   1   3      367.39      394.39      4.25 o
   1   1   3      682.95      741.53      5.97 o
   2   1   3      631.26      705.84      5.77 o
   3   1   3      107.68      105.30      1.28 o
   4   1   3       18.02       13.74      0.53 o
   5   1   3        0.30        0.57      0.37 o
   6   1   3       75.28       74.52      1.70 o
   7   1   3       19.72       18.17      1.06 o
   8   1   3       14.37       12.24      0.99 o
   9   1   3        0.59       -0.21      0.71 o
  10   1   3        0.58        3.01      1.49 o
 -12   2   3        2.89        0.85      0.94 o
 -11   2   3        0.32        0.50      0.97 o
 -10   2   3        4.70        7.67      2.36 o
  -9   2   3        1.32        5.15      1.91 o
  -8   2   3       30.05       22.79      2.77 o
  -7   2   3      245.22      241.04      8.70 o
  -6   2   3      459.08      466.30     14.09 o
  -5   2   3     1417.25     1563.51     39.20 o
  -4   2   3        0.35        3.36      0.24 o
  -3   2   3       12.90        9.55      0.26 o
  -2   2   3      556.88      570.78      4.33 o
  -1   2   3      198.40      205.70      1.79 o
   0   2   3     1585.55     1597.19     11.75 o
   1   2   3      403.02      396.78      3.45 o
   2   2   3        5.55        6.32      0.36 o
   3   2   3       23.23       28.03      0.67 o
   4   2   3        0.16        0.04      0.31 o
   5   2   3       55.37       47.15      1.19 o
   6   2   3      166.81      171.38      3.19 o
   7   2   3        8.37       10.83      1.41 o
   8   2   3        7.94        4.75      0.92 o
   9   2   3        0.04       -0.28      0.79 o
  10   2   3        3.34        2.87      1.90 o
 -12   3   3        0.17        0.21      0.81 o
 -10   3   3        6.32        7.79      2.44 o
  -9   3   3        0.08       -1.05      1.52 o
  -8   3   3      203.64      232.04      9.05 o
  -7   3   3        0.72        0.90      1.02 o
  -6   3   3        2.67        2.62      0.36 o
  -5   3   3      253.45      267.43      3.31 o
  -4   3   3      217.34      249.44      2.30 o
  -3   3   3        0.44        0.19      0.16 o
  -2   3   3      999.48     1028.02      7.34 o
  -1   3   3      221.67      267.83      2.44 o
   0   3   3        0.22       -0.20      0.20 o
   1   3   3      129.59      133.23      1.61 o
   2   3   3      999.61     1045.50      8.46 o
   3   3   3       76.07       84.16      1.19 o
   4   3   3        4.89        4.88      0.49 o
   5   3   3        3.30        5.37      0.74 o
   6   3   3        0.31        0.98      0.68 o
   7   3   3        0.43        0.74      0.75 o
   8   3   3        3.99        3.05      0.92 o
   9   3   3       10.73       14.28      3.17 o
 -12   4   3        0.20        1.12      0.81 o
 -11   4   3        0.02        0.45      0.96 o
 -10   4   3        8.89       14.11      2.87 o
  -9   4   3        8.71        6.32      2.21 o
  -8   4   3       10.66       10.63      0.84 o
  -7   4   3      335.25      321.27      5.60 o
  -6   4   3        6.81        9.12      0.59 o
  -5   4   3       91.16       97.74      1.48 o
  -4   4   3       88.67      113.11      1.39 o
  -3   4   3        2.40        0.68      0.21 o
  -2   4   3      787.08      931.47      7.07 o
  -1   4   3     1378.72     1356.80     12.11 o
   0   4   3      295.91      334.53      2.94 o
   1   4   3       21.36       20.68      0.62 o
   2   4   3        5.87        4.35      0.41 o
   3   4   3       61.26       64.55      1.19 o
   4   4   3       16.08       14.09      0.71 o
   5   4   3       17.93       16.24      1.07 o
   6   4   3       32.91       33.73      1.48 o
   7   4   3        6.99        7.58      1.04 o
   8   4   3        0.97        1.30      0.93 o
   9   4   3        4.11        6.24      2.07 o
 -12   5   3        0.58        0.24      0.85 o
 -11   5   3       18.72       15.62      1.25 o
 -10   5   3        2.50        1.24      0.66 o
  -9   5   3        3.78        2.02      0.85 o
  -8   5   3        5.90        2.13      0.45 o
  -7   5   3       20.64       18.06      0.58 o
  -6   5   3       41.83       41.97      0.84 o
  -5   5   3       17.45       15.40      0.50 o
  -4   5   3       13.38       17.62      0.71 o
  -3   5   3       39.67       41.32      0.74 o
  -2   5   3      482.95      534.08      4.35 o
  -1   5   3      354.81      387.74      4.01 o
   0   5   3        0.44        0.97      0.27 o
   1   5   3       99.91      111.26      1.60 o
   2   5   3       96.30      100.93      1.46 o
   3   5   3       84.15       84.56      1.58 o
   4   5   3        5.31        4.78      0.71 o
   5   5   3        6.63        5.61      0.92 o
   6   5   3        0.28        1.59      0.88 o
   7   5   3        0.42       -0.42      0.98 o
   8   5   3        2.46        0.90      1.09 o
 -12   6   3        0.92        1.45      1.09 o
 -11   6   3        1.81        0.94      0.90 o
 -10   6   3        2.01        2.76      0.78 o
  -9   6   3        0.43        0.44      0.85 o
  -8   6   3        7.22        5.67      0.43 o
  -7   6   3      277.47      257.35      2.94 o
  -6   6   3        8.55       11.01      0.56 o
  -5   6   3       19.51       17.57      0.61 o
  -4   6   3      175.45      180.29      2.05 o
  -3   6   3       81.17       80.10      1.10 o
  -2   6   3      109.36      124.74      1.48 o
  -1   6   3      612.19      596.17      5.55 o
   0   6   3        3.27        3.09      0.44 o
   1   6   3       48.83       46.38      1.04 o
   2   6   3        7.17        8.46      0.62 o
   3   6   3       22.50       26.93      1.73 o
   4   6   3      171.71      164.14      2.95 o
   5   6   3        1.22       -0.28      0.79 o
   6   6   3        2.79        1.93      1.04 o
   7   6   3        1.65        0.69      1.08 o
   8   6   3        2.72        2.59      1.68 o
 -12   7   3        1.69       -0.45      1.37 o
 -11   7   3        0.51        0.20      0.94 o
 -10   7   3       17.21       23.28      1.55 o
  -9   7   3        2.06        2.53      0.41 o
  -8   7   3        0.02        0.58      0.42 o
  -7   7   3        2.37        1.98      0.50 o
  -6   7   3       39.31       38.51      1.24 o
  -5   7   3       10.15       10.53      0.56 o
  -4   7   3      171.04      176.22      2.03 o
  -3   7   3       53.19       57.17      0.99 o
  -2   7   3       91.78      104.76      1.62 o
  -1   7   3       28.41       32.01      1.01 o
   0   7   3      240.71      234.32      2.78 o
   1   7   3      656.00      653.16      6.16 o
   2   7   3      682.64      655.58      6.33 o
   3   7   3      222.03      226.29      3.38 o
   4   7   3       34.04       33.87      1.99 o
   5   7   3        0.60        0.04      1.16 o
   6   7   3        1.06        1.05      0.99 o
   7   7   3        0.02       -0.99      0.99 o
 -12   8   3        0.07       -0.59      1.54 o
 -11   8   3        8.96       13.31      2.15 o
 -10   8   3        4.32        5.09      1.68 o
  -9   8   3       23.99       27.13      0.94 o
  -8   8   3        0.77        1.31      0.50 o
  -7   8   3      110.99      101.45      1.76 o
  -6   8   3       42.61       39.44      1.12 o
  -5   8   3        0.66       -0.38      0.40 o
  -4   8   3       11.66       10.01      0.56 o
  -3   8   3        3.22        3.43      0.37 o
  -2   8   3       40.78       41.40      0.93 o
  -1   8   3       51.69       49.41      1.09 o
   0   8   3       88.12       86.29      1.45 o
   1   8   3      221.44      226.20      3.14 o
   2   8   3      176.02      166.03      3.08 o
   3   8   3        1.83        1.95      0.88 o
   4   8   3       23.12       25.24      1.38 o
   5   8   3        3.09        1.96      1.02 o
   6   8   3        2.36        1.67      1.35 o
   7   8   3        0.38       -0.19      2.23 o
 -11   9   3        6.80        7.71      2.07 o
 -10   9   3       45.60       49.63      1.40 o
  -9   9   3        7.42        7.61      0.74 o
  -8   9   3        0.98        0.80      0.60 o
  -7   9   3        5.60        6.15      0.74 o
  -6   9   3        8.74        7.71      0.69 o
  -5   9   3       14.08       19.14      0.80 o
  -4   9   3       19.80       21.96      0.78 o
  -3   9   3        1.17        0.55      0.40 o
  -2   9   3       49.42       51.09      1.16 o
  -1   9   3        7.13        5.80      0.58 o
   0   9   3        0.85       -0.52      0.52 o
   1   9   3      228.66      207.35      3.28 o
   2   9   3       78.15       71.81      2.32 o
   3   9   3       54.16       51.41      2.41 o
   4   9   3        1.90        1.41      1.48 o
   5   9   3        5.82        4.98      1.78 o
   6   9   3        0.91        1.55      1.73 o
 -11  10   3        6.07        8.72      2.24 o
 -10  10   3        3.84        3.65      0.80 o
  -9  10   3        2.64        2.15      0.73 o
  -8  10   3        0.07        0.50      0.62 o
  -7  10   3       24.71       31.19      1.22 o
  -6  10   3       78.83       66.97      1.70 o
  -5  10   3       58.66       63.25      1.52 o
  -4  10   3       28.57       23.94      0.98 o
  -3  10   3        8.25        8.10      0.72 o
  -2  10   3      168.60      160.74      3.02 o
  -1  10   3       83.39       76.67      2.25 o
   0  10   3        2.05        2.19      0.95 o
   1  10   3       45.42       52.07      5.48 o
   2  10   3       14.37       12.25      1.79 o
   3  10   3        1.87        0.55      1.39 o
   4  10   3        0.37       -0.20      2.05 o
   5  10   3        1.16        3.08      2.42 o
   6  10   3        1.54       -1.89      2.21 o
 -11  11   3        4.41        1.17      2.15 o
 -10  11   3       17.18       21.18      1.47 o
  -9  11   3        1.99        0.75      0.75 o
  -8  11   3        0.78       -0.32      0.68 o
  -7  11   3       16.01       19.95      1.13 o
  -6  11   3       11.09       13.35      0.98 o
  -5  11   3       34.95       36.17      1.24 o
  -4  11   3       12.39       11.18      0.94 o
  -3  11   3       13.94       13.59      0.97 o
  -2  11   3        1.22        0.45      0.85 o
  -1  11   3        0.84       -0.85      0.85 o
   0  11   3        6.95        7.67      4.02 o
   1  11   3       95.43       94.47      3.87 o
   2  11   3        0.51        0.45      1.37 o
   3  11   3        0.42        0.90      1.51 o
   4  11   3        7.26        9.66      2.95 o
   5  11   3       10.50       10.30      3.08 o
 -10  12   3        0.25        0.98      1.02 o
  -9  12   3        1.09        1.76      0.95 o
  -8  12   3        0.93        0.52      0.92 o
  -7  12   3        0.00       -0.79      0.79 o
  -6  12   3       30.22       22.56      1.52 o
  -5  12   3       32.01       34.21      1.50 o
  -4  12   3       33.63       31.56      1.37 o
  -3  12   3        0.36        1.70      0.82 o
  -2  12   3       18.76       16.97      2.09 o
  -1  12   3        8.19        7.71      2.10 o
   0  12   3        4.16        3.75      1.59 o
   1  12   3       19.34       25.85      2.44 o
   2  12   3        0.51        0.54      1.50 o
   3  12   3        0.48       -2.07      2.07 o
   4  12   3        4.62        6.60      2.91 o
 -10  13   3        0.31        2.63      1.54 o
  -9  13   3        1.92        2.63      1.27 o
  -8  13   3        0.07       -0.65      1.14 o
  -7  13   3       10.05        9.42      1.34 o
  -6  13   3        1.86        2.82      1.08 o
  -5  13   3        8.37        8.46      1.56 o
  -4  13   3        7.92       11.29      1.49 o
  -3  13   3       36.37       35.67      2.11 o
  -2  13   3       21.39       19.49      2.14 o
  -1  13   3       16.32       17.79      2.17 o
   0  13   3        8.84        8.57      1.89 o
   1  13   3        0.38       -0.77      1.49 o
   2  13   3        3.58        3.62      1.82 o
   3  13   3        0.01       -0.23      2.36 o
  -9  14   3        1.13        3.14      1.70 o
  -8  14   3        3.84        3.61      1.38 o
  -7  14   3        0.02       -1.35      1.35 o
  -6  14   3        1.24       -1.22      1.22 o
  -5  14   3        0.15       -0.24      1.49 o
  -4  14   3        1.76        1.00      1.21 o
  -3  14   3        0.05       -0.17      1.41 o
  -2  14   3        2.03       -0.95      1.42 o
  -1  14   3        0.16        0.19      1.59 o
   0  14   3        9.04        9.82      2.03 o
   1  14   3        4.16        4.79      1.89 o
   2  14   3        6.84       10.44      3.30 o
  -8  15   3        0.11        2.14      1.88 o
  -7  15   3        0.59        1.01      2.07 o
  -6  15   3        1.54        2.81      2.32 o
  -5  15   3        0.32        0.97      1.76 o
  -4  15   3        0.93       -1.08      1.47 o
  -3  15   3        6.75        7.22      1.97 o
  -2  15   3       10.22       14.63      2.28 o
  -1  15   3        2.84        0.59      1.90 o
   0  15   3        2.34        5.70      1.97 o
   1  15   3       10.98       18.35      3.13 o
  -7  16   3        0.74        2.56      2.42 o
  -6  16   3        0.63        1.42      2.30 o
  -5  16   3        1.78        1.83      2.44 o
  -4  16   3        0.19        2.42      2.60 o
  -3  16   3        0.53        2.69      1.88 o
  -2  16   3        8.37       12.73      2.42 o
  -1  16   3       13.68       17.42      2.66 o
   1 -17   4        2.99        6.38      3.08 o
   2 -17   4        2.45        2.02      1.74 o
   3 -17   4        0.31        2.37      1.95 o
   4 -17   4        1.13       -0.08      2.50 o
  -1 -16   4        0.90       -1.60      1.60 o
   0 -16   4        1.44        1.86      1.94 o
   1 -16   4        0.52       -0.02      1.63 o
   2 -16   4        8.07       10.32      2.38 o
   3 -16   4        8.90       11.31      2.25 o
   4 -16   4        0.34        0.84      2.39 o
   5 -16   4        0.09        1.00      2.36 o
   6 -16   4        0.70        1.52      2.42 o
  -3 -15   4        1.63        4.31      2.93 o
  -2 -15   4        3.38        2.21      2.54 o
  -1 -15   4        1.44        3.09      1.82 o
   0 -15   4        4.27        6.60      2.02 o
   1 -15   4       13.00        9.60      2.11 o
   2 -15   4        4.21        3.41      1.68 o
   3 -15   4        1.76        3.24      2.20 o
   4 -15   4        8.80       11.70      3.03 o
   5 -15   4        3.87       -1.27      2.05 o
   6 -15   4        4.44        8.33      2.81 o
   7 -15   4        6.95        5.31      2.67 o
  -4 -14   4        2.32        4.90      2.73 o
  -3 -14   4        2.51        2.05      2.54 o
  -2 -14   4        0.36        3.99      1.74 o
  -1 -14   4        0.00       -1.42      1.45 o
   0 -14   4        3.75        0.99      1.58 o
   1 -14   4        0.06       -0.74      1.43 o
   2 -14   4        4.44        6.51      1.77 o
   3 -14   4        0.32        4.36      2.51 o
   4 -14   4        3.28        4.43      1.66 o
   5 -14   4        2.02        1.17      2.07 o
   6 -14   4        2.95        5.11      2.42 o
   7 -14   4        3.89        4.02      2.48 o
   8 -14   4        0.19        0.47      1.74 o
  -5 -13   4       15.70       16.47      3.49 o
  -4 -13   4        1.97        5.44      2.69 o
  -3 -13   4        0.39       -0.49      2.07 o
  -2 -13   4        0.70        2.04      1.89 o
  -1 -13   4        4.06        3.84      1.55 o
   0 -13   4        1.04        1.66      1.31 o
   1 -13   4        5.45        4.58      1.52 o
   2 -13   4       90.46      105.52      4.23 o
   3 -13   4       12.92       11.54      1.83 o
   4 -13   4       22.46       24.29      2.28 o
   5 -13   4       12.98       18.10      1.73 o
   6 -13   4        9.08       12.46      2.01 o
   7 -13   4       10.21       12.75      2.11 o
   8 -13   4        2.40        4.14      1.90 o
   9 -13   4        0.02       -1.55      1.55 o
  -6 -12   4        7.61        8.70      3.01 o
  -5 -12   4        3.90        4.29      2.44 o
  -4 -12   4        2.80        1.27      2.24 o
  -3 -12   4        6.19        3.14      2.28 o
  -2 -12   4        2.04        1.98      1.32 o
  -1 -12   4        7.20        8.17      1.66 o
   0 -12   4        5.40        6.17      1.47 o
   1 -12   4        0.18       -1.12      1.12 o
   2 -12   4        3.44        4.34      1.77 o
   3 -12   4       25.98       22.70      1.72 o
   4 -12   4       11.03       10.69      1.45 o
   5 -12   4        3.17        4.01      1.07 o
   6 -12   4       18.22       23.13      2.34 o
   7 -12   4       14.56       18.55      1.78 o
   8 -12   4        1.46        2.33      1.21 o
   9 -12   4        0.10        0.79      1.28 o
  -6 -11   4        1.77        1.24      1.66 o
  -5 -11   4       11.07       13.46      3.31 o
  -4 -11   4        7.46        8.32      1.85 o
  -3 -11   4        1.09        1.31      1.15 o
  -2 -11   4       55.47       60.97      4.17 o
  -1 -11   4        0.47       -0.87      0.87 o
   0 -11   4        0.00       -0.42      0.99 o
   1 -11   4       28.71       26.66      3.55 o
   2 -11   4        0.80        1.76      1.02 o
   3 -11   4        0.00        0.44      0.84 o
   4 -11   4        0.61       -0.10      0.82 o
   5 -11   4        0.29        0.16      0.85 o
   6 -11   4        0.00        0.21      1.02 o
   7 -11   4        0.09        1.11      1.09 o
   8 -11   4        0.06        1.99      1.16 o
   9 -11   4       11.36       12.07      1.59 o
  10 -11   4        0.31       -1.27      1.54 o
  -7 -10   4        3.65        3.89      1.34 o
  -6 -10   4       17.94       17.87      1.70 o
  -5 -10   4        9.52       11.72      1.48 o
  -4 -10   4        6.05        3.71      1.13 o
  -3 -10   4        3.94        3.57      0.94 o
  -2 -10   4        0.39        0.41      0.81 o
  -1 -10   4       31.84       22.10      1.16 o
   0 -10   4      240.11      230.69      4.19 o
   1 -10   4      152.05      169.32      2.61 o
   2 -10   4       68.15       72.87      2.18 o
   3 -10   4       37.11       32.33      1.43 o
   4 -10   4        0.32       -0.60      0.60 o
   5 -10   4        5.90        5.17      0.82 o
   6 -10   4        2.65        2.39      0.87 o
   7 -10   4        2.51        0.51      0.82 o
   8 -10   4        0.15       -0.62      0.97 o
   9 -10   4        0.00        1.03      1.13 o
  10 -10   4        3.64        5.18      2.24 o
  -8  -9   4        0.63        1.30      1.59 o
  -7  -9   4        0.99        1.25      1.10 o
  -6  -9   4        2.19        0.88      1.07 o
  -5  -9   4       16.56       15.70      2.06 o
  -4  -9   4        5.31        4.85      1.04 o
  -3  -9   4        8.39        6.46      0.90 o
  -2  -9   4      140.57      130.55      2.32 o
  -1  -9   4       98.85       96.92      1.70 o
   0  -9   4       17.36       19.97      0.76 o
   1  -9   4       54.38       47.07      1.76 o
   2  -9   4       73.35       85.33      1.81 o
   3  -9   4      138.52      150.01      3.87 o
   4  -9   4        0.26       -0.13      0.57 o
   5  -9   4        0.56        0.38      0.62 o
   6  -9   4        4.92        3.54      0.85 o
   7  -9   4        0.41       -0.24      0.73 o
   8  -9   4        3.45        2.56      0.89 o
   9  -9   4       17.42       20.67      1.36 o
  10  -9   4        0.42        0.24      1.11 o
  -8  -8   4        0.09       -0.78      0.99 o
  -7  -8   4        0.00        0.15      1.11 o
  -6  -8   4       14.84       12.31      1.16 o
  -5  -8   4        0.08       -0.77      0.77 o
  -4  -8   4       90.11       84.73      2.04 o
  -3  -8   4       57.62       66.83      1.55 o
  -2  -8   4        4.38        4.00      0.45 o
  -1  -8   4       18.71       11.89      0.51 o
   0  -8   4        0.04       -0.25      0.34 o
   1  -8   4        1.36        0.76      0.37 o
   2  -8   4        8.06        5.85      0.53 o
   3  -8   4       16.55       19.21      0.96 o
   4  -8   4       64.23       74.56      1.27 o
   5  -8   4        5.33        8.53      0.78 o
   6  -8   4       26.47       18.51      1.13 o
   7  -8   4        0.14        0.91      0.72 o
   8  -8   4        3.60        4.02      0.90 o
   9  -8   4        1.50        2.64      0.92 o
  10  -8   4        8.93       10.67      1.36 o
  -9  -7   4        0.00       -0.95      1.33 o
  -8  -7   4       10.01       10.03      1.09 o
  -7  -7   4        0.70       -0.05      0.78 o
  -6  -7   4       55.22       54.67      1.86 o
  -5  -7   4      133.16      133.46      2.83 o
  -4  -7   4        2.22        0.80      0.54 o
  -3  -7   4      113.18      114.17      1.86 o
  -2  -7   4      127.35      135.01      2.40 o
  -1  -7   4       63.86       73.18      1.06 o
   0  -7   4       14.19       18.88      0.71 o
   1  -7   4        0.01       -0.02      0.32 o
   2  -7   4       92.78       97.75      1.53 o
   3  -7   4       35.16       43.91      1.05 o
   4  -7   4       44.44       48.70      0.99 o
   5  -7   4        0.40       -0.45      0.45 o
   6  -7   4        5.56        7.55      0.87 o
   7  -7   4        7.25        3.26      0.78 o
   8  -7   4        4.51        1.74      0.78 o
   9  -7   4       10.62       12.51      1.06 o
  10  -7   4        3.13        3.53      1.07 o
  -9  -6   4        1.78        0.76      1.02 o
  -8  -6   4        4.29        4.53      0.88 o
  -7  -6   4        4.72        5.06      0.84 o
  -6  -6   4        0.09       -0.27      0.62 o
  -5  -6   4       40.67       44.77      1.73 o
  -4  -6   4        6.84        5.98      0.62 o
  -3  -6   4        1.04        0.39      0.40 o
  -2  -6   4      318.14      365.17      3.27 o
  -1  -6   4       31.97       37.24      0.76 o
   0  -6   4       53.05       73.24      1.14 o
   1  -6   4      395.87      390.23      3.46 o
   2  -6   4      531.92      540.28      4.32 o
   3  -6   4        9.47        8.88      0.43 o
   4  -6   4      139.19      136.64      1.97 o
   5  -6   4       60.84       60.20      1.39 o
   6  -6   4      130.75      105.73      2.13 o
   7  -6   4        0.35        0.62      0.66 o
   8  -6   4       11.46       12.89      1.02 o
   9  -6   4        5.65        7.98      0.93 o
  10  -6   4        0.30        0.82      0.97 o
 -10  -5   4        8.17        8.37      2.38 o
  -9  -5   4        0.11       -0.31      0.64 o
  -8  -5   4        7.11        6.62      0.81 o
  -7  -5   4        1.26        0.62      0.56 o
  -6  -5   4        0.71        0.09      0.49 o
  -5  -5   4        6.13        4.78      0.76 o
  -4  -5   4        9.69        9.02      0.60 o
  -3  -5   4        6.84       10.28      0.55 o
  -2  -5   4       39.01       44.75      0.79 o
  -1  -5   4       91.62      110.69      1.29 o
   0  -5   4       29.87       27.76      0.71 o
   1  -5   4      337.33      353.83      3.30 o
   2  -5   4      244.32      232.17      2.16 o
   3  -5   4       92.11      123.25      1.41 o
   4  -5   4       66.99       69.39      1.28 o
   5  -5   4      260.93      262.20      3.32 o
   6  -5   4      187.16      176.33      2.84 o
   7  -5   4        9.67        8.31      0.85 o
   8  -5   4       21.73       19.98      1.16 o
   9  -5   4        1.16        1.62      0.76 o
  10  -5   4        3.99        9.28      1.16 o
 -10  -4   4        0.96       -1.50      1.50 o
  -9  -4   4        3.56        3.50      0.61 o
  -8  -4   4        1.99        2.14      0.56 o
  -7  -4   4        0.07       -0.10      0.47 o
  -6  -4   4       14.59       15.79      0.84 o
  -5  -4   4       67.53       73.59      1.49 o
  -4  -4   4       41.72       40.27      0.96 o
  -3  -4   4     1053.74     1080.17      9.78 o
  -2  -4   4     1357.31     1492.11     10.62 o
  -1  -4   4       60.14       61.56      0.81 o
   0  -4   4      215.38      214.34      2.00 o
   1  -4   4      197.80      265.84      2.42 o
   2  -4   4      909.53      873.74      6.79 o
   3  -4   4      107.44      132.52      1.51 o
   4  -4   4        2.74        3.87      0.46 o
   5  -4   4        0.58        0.53      0.48 o
   6  -4   4       57.82       45.82      1.36 o
   7  -4   4       26.13       23.99      1.04 o
   8  -4   4        7.85        7.46      0.85 o
   9  -4   4        5.77        5.67      0.87 o
  10  -4   4        0.91        1.03      0.95 o
 -11  -3   4        3.07        2.69      1.83 o
 -10  -3   4        2.49        2.91      1.62 o
  -9  -3   4       19.79       20.17      1.44 o
  -8  -3   4       14.30       12.89      0.69 o
  -7  -3   4      149.02      149.76      2.25 o
  -6  -3   4        8.03       10.12      0.94 o
  -5  -3   4       31.47       23.05      0.79 o
  -4  -3   4       14.62       12.81      0.53 o
  -3  -3   4      923.22      958.87      7.29 o
  -2  -3   4      454.95      511.16      3.88 o
  -1  -3   4     1834.22     1978.20     14.50 o
   0  -3   4        1.78        3.41      0.25 o
   1  -3   4      696.40      708.64      6.69 o
   2  -3   4       76.30       90.26      1.12 o
   3  -3   4      360.72      341.01      2.85 o
   4  -3   4      152.57      186.02      2.04 o
   5  -3   4      291.34      276.20      3.12 o
   6  -3   4       87.22       82.00      1.77 o
   7  -3   4        0.02       -0.68      0.70 o
   8  -3   4        0.20        0.19      0.65 o
   9  -3   4        5.07        4.45      0.85 o
  10  -3   4       14.33       16.25      1.40 o
 -11  -2   4        1.02        1.93      1.54 o
 -10  -2   4        1.08        1.27      0.79 o
  -9  -2   4        0.14        0.25      0.68 o
  -8  -2   4        1.59        1.52      0.54 o
  -7  -2   4        6.48        3.92      0.47 o
  -6  -2   4       12.44       12.58      0.47 o
  -5  -2   4        0.68        1.29      0.32 o
  -4  -2   4      109.57      123.69      1.46 o
  -3  -2   4      154.47      158.42      1.49 o
  -2  -2   4       75.77       91.00      0.94 o
  -1  -2   4      899.17      930.88      6.39 o
   0  -2   4       87.86       86.94      1.07 o
   1  -2   4        2.45        0.56      0.16 o
   2  -2   4        7.48       21.11      0.53 o
   3  -2   4      698.60      742.38      5.83 o
   4  -2   4      301.94      298.48      3.06 o
   5  -2   4       29.37       33.19      1.09 o
   6  -2   4      110.98      102.68      2.04 o
   7  -2   4       11.88        8.61      0.76 o
   8  -2   4        0.50        0.46      0.67 o
   9  -2   4       18.29       19.43      1.16 o
  10  -2   4        4.17        5.63      1.14 o
 -11  -1   4        0.29       -0.69      0.89 o
 -10  -1   4        0.01       -0.10      0.78 o
  -9  -1   4       36.90       35.45      1.56 o
  -8  -1   4        3.43        3.25      0.48 o
  -7  -1   4      129.82      121.98      2.22 o
  -6  -1   4        6.23        8.76      0.51 o
  -5  -1   4      383.17      404.07      3.82 o
  -4  -1   4       51.22       50.49      0.69 o
  -3  -1   4      398.19      462.72      3.63 o
  -2  -1   4      564.90      638.54      4.65 o
  -1  -1   4      168.04      164.65      1.43 o
   0  -1   4       21.92       21.68      0.85 o
   1  -1   4        4.53        6.93      0.40 o
   2  -1   4      252.15      305.68      2.80 o
   3  -1   4      123.44      143.20      1.54 o
   4  -1   4        0.00       -0.05      0.29 o
   5  -1   4       11.52        9.73      0.58 o
   6  -1   4      390.36      387.98      5.92 o
   7  -1   4        0.40       -0.34      0.61 o
   8  -1   4        0.23       -0.20      0.60 o
   9  -1   4        0.04       -0.07      0.62 o
  10  -1   4       12.66       16.68      1.88 o
 -11   0   4        2.04        1.64      0.83 o
 -10   0   4        0.80        0.28      0.79 o
  -9   0   4        1.76        1.05      1.52 o
  -8   0   4        2.35        3.28      0.59 o
  -7   0   4       70.69       63.89      2.09 o
  -6   0   4       28.92       32.54      0.90 o
  -5   0   4      191.57      205.75      2.75 o
  -4   0   4       11.50       14.20      0.69 o
  -3   0   4        6.00        8.97      0.26 o
  -2   0   4       69.64       83.89      0.87 o
  -1   0   4       47.31       43.72      0.60 o
   0   0   4      279.14      320.64      2.83 o
   1   0   4        6.63        5.09      0.34 o
   2   0   4      126.52      169.63      1.79 o
   3   0   4      370.03      408.15      3.66 o
   4   0   4        1.07        1.48      0.36 o
   5   0   4        2.68        1.72      0.43 o
   6   0   4        0.94        0.11      0.64 o
   7   0   4        0.03       -0.28      0.63 o
   8   0   4        0.13        0.21      0.69 o
   9   0   4        1.54        2.61      0.94 o
  10   0   4        8.78        8.71      2.02 o
 -11   1   4        2.41        0.94      0.94 o
  -9   1   4        7.54       10.97      2.26 o
  -8   1   4        0.17       -0.84      1.19 o
  -6   1   4       57.15       53.27      3.65 o
  -5   1   4        0.33        0.92      0.42 o
  -4   1   4       54.76       53.70      0.78 o
  -3   1   4     1139.93     1302.37     10.15 o
  -2   1   4       56.54       56.19      0.64 o
  -1   1   4        3.04        4.47      0.24 o
   0   1   4     1098.01     1117.12      8.37 o
   1   1   4     1520.57     1721.00     14.22 o
   2   1   4        0.61        0.01      0.24 o
   3   1   4      195.02      181.67      1.98 o
   4   1   4       42.84       55.87      1.07 o
   5   1   4      254.45      276.39      3.25 o
   6   1   4      122.13      122.40      2.60 o
   7   1   4       20.82       22.96      1.23 o
   8   1   4        2.01        1.25      0.80 o
   9   1   4        4.19        3.36      0.91 o
 -10   2   4        0.03        0.88      1.80 o
  -9   2   4        0.05        0.23      1.52 o
  -8   2   4        5.94        7.45      2.11 o
  -7   2   4       59.91       47.07      3.82 o
  -6   2   4       10.97       17.60      2.32 o
  -5   2   4      712.11      764.36      8.88 o
  -4   2   4       59.80       62.66      0.76 o
  -3   2   4      999.48     1052.54      8.22 o
  -2   2   4      378.53      383.96      3.25 o
  -1   2   4     1218.04     1377.96     10.75 o
   0   2   4      318.53      394.79      3.29 o
   1   2   4     1213.52     1229.70     11.07 o
   2   2   4       55.44       58.31      1.01 o
   3   2   4        0.14        0.13      0.28 o
   4   2   4       32.69       36.52      0.91 o
   5   2   4      165.20      170.34      2.35 o
   6   2   4       21.03       21.26      1.21 o
   7   2   4       17.86       16.71      1.35 o
   8   2   4        2.24        2.41      0.89 o
   9   2   4        0.04        0.05      1.04 o
 -10   3   4        0.33       -1.58      1.58 o
  -9   3   4       37.34       40.04      3.75 o
  -8   3   4       21.53       23.35      2.14 o
  -7   3   4       23.22       26.54      3.06 o
  -6   3   4       17.33       17.19      0.71 o
  -5   3   4       11.79       12.10      0.38 o
  -4   3   4       20.37       19.24      0.75 o
  -3   3   4       32.94       31.22      0.55 o
  -2   3   4      657.48      696.36      5.66 o
  -1   3   4      933.88      980.51      8.32 o
   0   3   4       81.55       63.99      0.93 o
   1   3   4      137.17      152.15      2.32 o
   2   3   4      323.21      313.55      3.06 o
   3   3   4        4.08        5.19      0.45 o
   4   3   4       23.56       20.94      0.73 o
   5   3   4        0.72        2.56      0.64 o
   6   3   4       34.58       40.38      1.61 o
   7   3   4       12.80       11.88      1.35 o
   8   3   4        0.00        1.55      1.02 o
   9   3   4        2.20        2.61      1.59 o
 -11   4   4        8.45       14.69      3.28 o
 -10   4   4       15.72       19.20      3.24 o
  -9   4   4        2.19        0.18      1.70 o
  -8   4   4        5.80        9.84      1.17 o
  -7   4   4        4.31        1.02      0.68 o
  -6   4   4        3.57        5.33      0.50 o
  -5   4   4        4.19        4.96      0.37 o
  -4   4   4      351.16      339.41      3.18 o
  -3   4   4      569.10      589.67      4.69 o
  -2   4   4       22.92       19.43      0.53 o
  -1   4   4      154.61      201.20      2.37 o
   0   4   4      237.70      267.80      2.53 o
   1   4   4      901.45      916.08      8.62 o
   2   4   4        1.65        1.66      0.37 o
   3   4   4        3.47        5.95      0.53 o
   4   4   4       16.07       18.49      0.87 o
   5   4   4        2.96        3.10      0.84 o
   6   4   4        3.77        4.23      0.96 o
   7   4   4        5.86        6.54      1.28 o
   8   4   4        0.31        0.31      2.26 o
   9   4   4        2.24        2.42      2.63 o
 -12   5   4        0.39        0.37      1.03 o
 -11   5   4        1.35        0.91      0.76 o
 -10   5   4        5.04        6.83      0.74 o
  -9   5   4       23.81       24.92      1.41 o
  -8   5   4       93.18      106.37      1.83 o
  -7   5   4       32.32       22.50      0.68 o
  -6   5   4        6.73        9.31      0.57 o
  -5   5   4       46.50       50.84      1.04 o
  -4   5   4      275.98      285.92      2.86 o
  -3   5   4      159.36      167.69      1.74 o
  -2   5   4       47.90       56.90      0.96 o
  -1   5   4      557.88      628.59      6.15 o
   0   5   4        3.80        6.78      0.49 o
   1   5   4       42.41       45.88      1.10 o
   2   5   4       56.11       69.32      1.25 o
   3   5   4       11.17       13.96      0.65 o
   4   5   4      257.28      260.25      5.01 o
   5   5   4       82.68       77.55      2.30 o
   6   5   4       35.09       37.32      1.99 o
   7   5   4        2.77        3.99      1.24 o
   8   5   4        1.13        0.09      1.14 o
 -12   6   4        2.29        1.03      0.89 o
 -11   6   4        1.59        0.83      0.83 o
 -10   6   4        0.57        0.73      0.71 o
  -9   6   4        6.55        9.54      0.94 o
  -8   6   4        4.36        3.67      0.53 o
  -7   6   4        0.51       -0.13      0.42 o
  -6   6   4        7.22        5.76      0.50 o
  -5   6   4       25.41       26.79      0.76 o
  -4   6   4        8.89       11.60      0.58 o
  -3   6   4      216.98      217.79      2.09 o
  -2   6   4        5.77        9.47      0.50 o
  -1   6   4      184.21      170.37      2.15 o
   0   6   4       20.87       23.97      0.85 o
   1   6   4      149.86      130.73      1.92 o
   2   6   4        1.79        0.29      0.48 o
   3   6   4       44.29       50.08      1.92 o
   4   6   4        4.59        3.70      0.83 o
   5   6   4       18.98       21.42      1.63 o
   6   6   4        9.14        7.50      1.31 o
   7   6   4        5.53        4.75      1.30 o
   8   6   4        0.33        0.27      1.68 o
 -12   7   4        0.40        1.21      1.37 o
 -11   7   4        2.17        2.52      1.02 o
 -10   7   4        7.79        9.36      1.12 o
  -9   7   4        3.35        2.33      0.62 o
  -8   7   4      134.56      127.47      1.89 o
  -7   7   4      191.58      206.29      2.65 o
  -6   7   4      314.89      279.87      3.32 o
  -5   7   4        1.89        0.91      0.39 o
  -4   7   4       11.43       18.70      0.68 o
  -3   7   4       38.67       42.77      0.84 o
  -2   7   4       29.54       28.54      0.79 o
  -1   7   4        2.81        5.62      0.51 o
   0   7   4       32.72       34.58      1.00 o
   1   7   4       95.08       87.44      1.84 o
   2   7   4        0.67       -0.60      0.60 o
   3   7   4      134.10      135.02      2.75 o
   4   7   4      155.38      153.59      3.26 o
   5   7   4       51.14       45.10      2.32 o
   6   7   4        8.05        7.48      1.27 o
   7   7   4        0.48       -1.33      1.33 o
 -12   8   4        0.02       -1.09      1.54 o
 -11   8   4        7.82        7.71      1.91 o
 -10   8   4        3.09        1.81      1.54 o
  -9   8   4        0.01       -0.45      0.45 o
  -8   8   4       16.92       14.40      1.23 o
  -7   8   4        0.86       -0.47      0.50 o
  -6   8   4       20.35       19.59      0.83 o
  -5   8   4       30.00       30.64      0.93 o
  -4   8   4       12.92       13.69      0.62 o
  -3   8   4       13.94       12.08      0.57 o
  -2   8   4       76.09       74.66      1.33 o
  -1   8   4       64.20       61.94      1.32 o
   0   8   4       69.23       68.97      1.47 o
   1   8   4       90.11       86.47      2.27 o
   2   8   4       28.46       28.99      1.54 o
   3   8   4       22.83       22.88      1.33 o
   4   8   4        0.52        1.31      1.22 o
   5   8   4        0.44        0.11      1.24 o
   6   8   4        1.58        1.34      1.42 o
   7   8   4        1.51        2.83      2.36 o
 -11   9   4        3.04        0.27      1.66 o
 -10   9   4        2.81        1.50      0.63 o
  -9   9   4        0.06       -0.57      0.57 o
  -8   9   4       34.34       39.19      1.28 o
  -7   9   4       52.51       48.71      1.42 o
  -6   9   4       54.06       44.67      1.37 o
  -5   9   4        0.00       -0.36      0.49 o
  -4   9   4       25.64       23.29      0.94 o
  -3   9   4       50.29       47.98      1.29 o
  -2   9   4      102.84      108.84      1.97 o
  -1   9   4      144.52      120.70      2.11 o
   0   9   4       51.14       49.73      1.78 o
   1   9   4        9.07       11.75      1.42 o
   2   9   4        7.69        7.93      1.28 o
   3   9   4        0.84        1.99      1.12 o
   4   9   4        0.11       -1.42      1.42 o
   5   9   4        4.22        3.94      2.42 o
   6   9   4        8.23        6.01      2.75 o
 -11  10   4        4.57        5.33      2.17 o
 -10  10   4        6.47        8.74      1.06 o
  -9  10   4        0.34        0.54      0.68 o
  -8  10   4        1.82        2.63      0.71 o
  -7  10   4        1.00        0.42      0.61 o
  -6  10   4       12.78        9.97      0.86 o
  -5  10   4       47.46       48.33      1.39 o
  -4  10   4        3.73        3.51      0.66 o
  -3  10   4       61.85       55.05      1.47 o
  -2  10   4       15.88       14.18      1.07 o
  -1  10   4        2.68        1.70      0.98 o
   0  10   4       10.11       12.71      1.75 o
   1  10   4        6.53        7.95      1.61 o
   2  10   4        1.71        2.87      1.42 o
   3  10   4        0.05        0.60      1.30 o
   4  10   4        9.09       10.85      2.95 o
   5  10   4        4.69        4.20      2.69 o
 -11  11   4        1.12       -0.41      2.09 o
 -10  11   4        2.38       -0.93      0.93 o
  -9  11   4        1.08        0.54      0.75 o
  -8  11   4        2.39        3.19      0.80 o
  -7  11   4       11.18       12.33      0.99 o
  -6  11   4        3.73        2.05      0.72 o
  -5  11   4       13.08       15.51      1.06 o
  -4  11   4      138.00      131.62      2.59 o
  -3  11   4       28.92       30.86      1.52 o
  -2  11   4        5.17        3.92      1.07 o
  -1  11   4       22.19       20.84      1.57 o
   0  11   4       12.46       15.13      2.46 o
   1  11   4        1.39        0.93      1.46 o
   2  11   4        4.26        4.75      2.64 o
   3  11   4        0.99        0.43      2.15 o
   4  11   4        0.14        2.91      2.60 o
   5  11   4        5.32        8.74      3.14 o
 -10  12   4        0.11       -0.88      1.00 o
  -9  12   4       14.50       20.68      1.30 o
  -8  12   4        0.14        0.41      0.91 o
  -7  12   4        9.16       10.17      1.15 o
  -6  12   4        1.11       -0.22      0.83 o
  -5  12   4        0.75        0.71      0.83 o
  -4  12   4        2.06        3.02      0.98 o
  -3  12   4        0.01        0.44      0.94 o
  -2  12   4        1.45        0.43      1.07 o
  -1  12   4        0.55        1.20      1.34 o
   0  12   4       14.84       12.07      2.29 o
   1  12   4       25.53       28.00      3.92 o
   2  12   4       14.71       14.51      2.20 o
   3  12   4        4.02        0.94      2.44 o
   4  12   4        1.43       -0.55      2.46 o
 -10  13   4        1.86       -0.77      1.46 o
  -9  13   4        0.00        0.46      1.18 o
  -8  13   4        7.96        7.84      1.46 o
  -7  13   4       18.51       19.85      1.81 o
  -6  13   4        0.31        0.69      1.00 o
  -5  13   4        0.92        1.25      1.27 o
  -4  13   4        0.49        0.65      0.99 o
  -3  13   4        2.48        2.55      1.05 o
  -2  13   4        4.61        2.85      1.43 o
  -1  13   4        0.82       -0.36      1.45 o
   0  13   4       13.85       15.90      2.94 o
   1  13   4       13.13       16.75      2.38 o
   2  13   4        0.25       -0.82      1.60 o
   3  13   4        1.82        1.37      2.69 o
  -9  14   4        4.05        2.84      1.75 o
  -8  14   4        0.17       -1.22      1.22 o
  -7  14   4        1.70        4.03      1.74 o
  -6  14   4        2.54       -0.16      1.58 o
  -5  14   4        3.19        0.71      1.60 o
  -4  14   4        0.00       -1.07      1.07 o
  -3  14   4        0.57       -0.40      1.45 o
  -2  14   4       10.03        9.26      2.01 o
  -1  14   4        0.02       -0.27      1.77 o
   0  14   4        0.75        1.15      1.69 o
   1  14   4        6.43        6.53      3.21 o
  -8  15   4        0.02       -1.68      1.68 o
  -7  15   4        0.01        0.49      2.03 o
  -6  15   4        1.36        2.15      2.22 o
  -5  15   4        3.63        5.52      2.54 o
  -4  15   4        0.57       -0.05      1.59 o
  -3  15   4        0.07       -0.34      1.63 o
  -2  15   4        0.19       -0.11      1.71 o
  -1  15   4        1.37        3.67      1.89 o
   0  15   4       10.84       11.75      2.40 o
  -6  16   4        1.43        3.24      2.50 o
  -5  16   4        0.06       -0.02      2.46 o
  -4  16   4        0.05        2.87      2.63 o
  -3  16   4        0.57       -1.11      1.65 o
  -2  16   4        3.49        4.13      3.36 o
   2 -17   5        4.00        6.39      2.18 o
   3 -17   5        3.45        2.57      1.98 o
  -1 -16   5        0.18        0.16      1.78 o
   0 -16   5        0.01       -0.87      1.74 o
   1 -16   5        2.65        4.80      1.85 o
   2 -16   5        6.01        4.45      2.01 o
   3 -16   5        0.72        3.18      1.88 o
   4 -16   5        7.03        6.00      2.05 o
   5 -16   5        1.07        2.50      2.54 o
   6 -16   5        0.69        3.22      2.63 o
  -3 -15   5       18.55       12.27      3.43 o
  -2 -15   5        9.54        9.93      3.12 o
  -1 -15   5        1.12        1.38      1.76 o
   0 -15   5        7.10       10.72      2.23 o
   1 -15   5        0.02        1.21      1.60 o
   2 -15   5        3.21        5.26      1.82 o
   3 -15   5        1.50        2.43      2.08 o
   4 -15   5        0.02        0.69      1.59 o
   5 -15   5        0.28       -0.66      2.05 o
   6 -15   5        0.10       -2.13      2.13 o
   7 -15   5        0.64       -1.68      2.28 o
  -4 -14   5        1.90        2.67      2.75 o
  -3 -14   5        0.25        0.74      2.30 o
  -2 -14   5        6.16        7.60      1.92 o
  -1 -14   5        0.13        0.91      1.60 o
   0 -14   5        0.41        0.50      1.51 o
   1 -14   5        2.05        2.61      1.55 o
   2 -14   5       18.29       24.00      3.24 o
   3 -14   5        1.28        2.95      1.45 o
   4 -14   5        0.75       -1.25      1.25 o
   5 -14   5        0.00        4.72      2.34 o
   6 -14   5        0.92        1.56      2.22 o
   7 -14   5        0.09       -1.09      2.07 o
   8 -14   5        0.26        1.23      2.28 o
  -5 -13   5        1.94        0.37      2.40 o
  -4 -13   5       17.98       23.69      3.73 o
  -3 -13   5        6.82       14.93      3.22 o
  -2 -13   5        0.00       -1.38      1.42 o
  -1 -13   5        0.24       -0.93      1.21 o
   0 -13   5        3.85        4.77      1.58 o
   1 -13   5        1.30        5.84      1.61 o
   2 -13   5        9.05       10.14      1.84 o
   3 -13   5        0.04        0.90      1.29 o
   4 -13   5        1.44        1.06      1.37 o
   5 -13   5        2.43        0.05      1.36 o
   6 -13   5        2.80        4.72      1.72 o
   7 -13   5        0.08       -0.48      1.56 o
   8 -13   5        0.13        1.77      1.68 o
  -6 -12   5        3.56        9.50      3.04 o
  -5 -12   5        5.55        8.29      2.77 o
  -4 -12   5        1.15       -1.89      1.89 o
  -3 -12   5        0.86        1.56      1.99 o
  -2 -12   5        3.93        3.44      1.45 o
  -1 -12   5       15.39       11.92      1.79 o
   0 -12   5       36.30       40.36      2.59 o
   1 -12   5        6.05        9.25      1.72 o
   2 -12   5       41.37       38.60      2.52 o
   3 -12   5        0.68        0.45      1.25 o
   4 -12   5        0.46        2.11      1.12 o
   5 -12   5        3.07        0.13      1.12 o
   6 -12   5        3.58        2.58      2.06 o
   7 -12   5        1.43        0.24      1.18 o
   8 -12   5        1.10        3.06      1.40 o
   9 -12   5        5.80        4.18      2.95 o
  -7 -11   5        0.00        1.43      1.71 o
  -6 -11   5        0.10        3.82      1.86 o
  -5 -11   5        0.12       -1.33      1.48 o
  -4 -11   5        0.00        2.87      1.61 o
  -3 -11   5        0.08        0.65      1.10 o
  -2 -11   5        0.20       -0.63      1.02 o
  -1 -11   5       10.63       14.22      1.49 o
   0 -11   5        2.74        3.26      1.25 o
   1 -11   5       37.35       43.97      2.56 o
   2 -11   5        6.76        6.92      1.27 o
   3 -11   5        1.42        0.83      1.12 o
   4 -11   5       28.92       26.23      1.54 o
   5 -11   5       29.55       28.75      2.19 o
   6 -11   5        9.01        9.66      1.45 o
   7 -11   5        0.34        0.34      1.07 o
   8 -11   5        0.83        0.42      1.11 o
   9 -11   5        6.30        8.92      1.61 o
  -7 -10   5        0.30        1.35      1.18 o
  -6 -10   5        0.57        0.07      1.14 o
  -5 -10   5        3.66        3.98      1.26 o
  -4 -10   5        6.45        7.97      1.29 o
  -3 -10   5       12.27       12.53      2.27 o
  -2 -10   5        1.61        1.73      0.84 o
  -1 -10   5       31.53       31.61      1.52 o
   0 -10   5       37.25       36.56      2.74 o
   1 -10   5        0.46       -0.69      0.69 o
   2 -10   5        0.66        0.13      0.75 o
   3 -10   5       14.44       13.58      1.16 o
   4 -10   5       36.66       41.80      1.84 o
   5 -10   5        4.47        4.44      0.94 o
   6 -10   5        3.82        3.40      1.10 o
   7 -10   5        0.81       -0.23      0.99 o
   8 -10   5        0.42        0.83      1.10 o
   9 -10   5        5.68        2.15      1.32 o
  10 -10   5        2.03        6.51      3.16 o
  -8  -9   5        0.11        0.52      1.49 o
  -7  -9   5        1.45        0.86      1.09 o
  -6  -9   5        4.53        3.21      1.14 o
  -5  -9   5        0.15       -0.91      0.91 o
  -4  -9   5       10.79        9.49      1.11 o
  -3  -9   5      248.27      243.20      3.92 o
  -2  -9   5      329.83      323.83      4.27 o
  -1  -9   5       38.51       40.18      1.23 o
   0  -9   5       43.63       44.22      1.38 o
   1  -9   5       53.66       52.11      1.27 o
   2  -9   5        1.97        0.60      0.40 o
   3  -9   5       66.09       67.15      1.66 o
   4  -9   5       38.05       40.46      1.44 o
   5  -9   5        0.00       -0.61      0.61 o
   6  -9   5       19.29       15.04      1.18 o
   7  -9   5        2.64        2.33      0.89 o
   8  -9   5        1.18        1.04      1.05 o
   9  -9   5        1.74        1.89      1.21 o
  10  -9   5       10.44       20.53      2.89 o
  -8  -8   5        8.62        7.92      1.11 o
  -7  -8   5       19.65       18.90      1.34 o
  -6  -8   5        0.04        0.57      0.82 o
  -5  -8   5       73.93       73.13      2.24 o
  -4  -8   5      217.55      218.78      4.52 o
  -3  -8   5       22.10       21.96      0.99 o
  -2  -8   5       10.44        9.06      0.60 o
  -1  -8   5       39.48       37.58      0.93 o
   0  -8   5       39.94       43.37      1.17 o
   1  -8   5        8.80        9.36      0.61 o
   2  -8   5        0.33        0.49      0.35 o
   3  -8   5        2.53        0.91      0.32 o
   4  -8   5       25.99       26.39      1.15 o
   5  -8   5       15.46       11.67      0.89 o
   6  -8   5        1.68        1.66      0.76 o
   7  -8   5        1.50        0.13      0.74 o
   8  -8   5        0.36        0.80      0.84 o
   9  -8   5        3.15        0.49      0.92 o
  10  -8   5       12.93       18.19      2.14 o
  -9  -7   5        3.27        3.01      1.54 o
  -8  -7   5       13.33       14.63      1.35 o
  -7  -7   5        2.68       -0.10      0.82 o
  -6  -7   5       41.36       41.41      1.64 o
  -5  -7   5        1.65        0.16      0.73 o
  -4  -7   5       16.21       14.23      0.94 o
  -3  -7   5       79.65       78.06      1.53 o
  -2  -7   5       46.30       45.22      0.91 o
  -1  -7   5       13.71       16.76      0.64 o
   0  -7   5       36.77       27.00      0.93 o
   1  -7   5        9.67       14.38      0.65 o
   2  -7   5       83.55       71.38      1.33 o
   3  -7   5        0.23       -0.30      0.30 o
   4  -7   5       29.67       32.08      1.07 o
   5  -7   5        5.37        4.76      0.72 o
   6  -7   5       10.57        5.34      0.85 o
   7  -7   5        5.86        3.41      0.85 o
   8  -7   5       14.58       13.83      1.15 o
   9  -7   5        1.15       -0.80      0.80 o
  10  -7   5        0.00        0.43      1.09 o
  -9  -6   5        9.07        9.74      1.25 o
  -8  -6   5       33.16       36.31      1.52 o
  -7  -6   5       28.62       28.33      1.29 o
  -6  -6   5       35.08       38.51      1.89 o
  -5  -6   5       34.88       35.67      1.27 o
  -4  -6   5       49.76       48.83      1.31 o
  -3  -6   5       64.07       59.89      1.25 o
  -2  -6   5        2.01        1.17      0.32 o
  -1  -6   5       27.07       34.12      0.96 o
   0  -6   5       16.70       22.82      0.93 o
   1  -6   5        3.94        2.30      0.39 o
   2  -6   5      281.25      335.95      3.09 o
   3  -6   5        0.21       -0.31      0.31 o
   4  -6   5       10.12        9.77      0.64 o
   5  -6   5       16.42       11.86      0.77 o
   6  -6   5        0.00        0.40      0.66 o
   7  -6   5        6.09        7.58      0.94 o
   8  -6   5        1.86        1.54      0.83 o
   9  -6   5        0.37        0.30      0.79 o
  10  -6   5        7.81        9.78      1.32 o
 -10  -5   5       12.75       13.48      2.56 o
  -9  -5   5        3.23        2.91      0.72 o
  -8  -5   5        4.62        5.25      0.77 o
  -7  -5   5       12.62       10.82      0.79 o
  -6  -5   5        0.25       -0.50      0.50 o
  -5  -5   5       63.77       54.58      1.41 o
  -4  -5   5      199.63      200.96      2.69 o
  -3  -5   5       34.49       26.39      0.81 o
  -2  -5   5       88.34       90.21      1.19 o
  -1  -5   5      104.26      108.40      1.31 o
   0  -5   5      194.76      200.33      2.10 o
   1  -5   5      362.65      401.75      4.41 o
   2  -5   5      301.84      303.76      2.86 o
   3  -5   5       87.21      115.46      1.55 o
   4  -5   5       14.53       11.51      0.64 o
   5  -5   5       43.40       39.08      1.21 o
   6  -5   5       11.48        5.77      0.83 o
   7  -5   5        2.17        2.15      0.76 o
   8  -5   5        0.02        0.11      0.75 o
   9  -5   5        2.36        0.87      0.82 o
  10  -5   5        0.42        0.69      1.05 o
 -10  -4   5        3.92        3.10      1.87 o
  -9  -4   5        6.54        5.03      0.79 o
  -8  -4   5        0.83        1.22      0.52 o
  -7  -4   5        0.31        0.29      0.47 o
  -6  -4   5       37.02       36.66      1.12 o
  -5  -4   5        0.48       -0.44      0.44 o
  -4  -4   5      143.53      144.64      2.03 o
  -3  -4   5       13.93       20.80      0.73 o
  -2  -4   5       20.48       18.93      0.49 o
  -1  -4   5       69.19       72.77      1.26 o
   0  -4   5      390.36      426.77      3.59 o
   1  -4   5        5.76       11.08      0.58 o
   2  -4   5       51.99       41.92      0.86 o
   3  -4   5      254.54      290.44      2.89 o
   4  -4   5      113.73      117.41      1.79 o
   5  -4   5      182.78      160.95      2.47 o
   6  -4   5        6.98        8.09      0.77 o
   7  -4   5       30.24       28.21      1.32 o
   8  -4   5       12.16       10.27      1.02 o
   9  -4   5        0.11       -0.15      0.78 o
  10  -4   5        7.78       10.57      1.34 o
 -11  -3   5        0.00       -0.47      1.58 o
 -10  -3   5        1.19        2.42      1.56 o
  -9  -3   5        3.04        3.36      0.79 o
  -8  -3   5       73.43       71.02      1.22 o
  -7  -3   5      199.91      194.90      2.71 o
  -6  -3   5      143.37      149.53      2.22 o
  -5  -3   5      224.05      217.86      2.90 o
  -4  -3   5      906.59     1010.15      9.23 o
  -3  -3   5      131.90      136.93      1.51 o
  -2  -3   5       84.45      119.80      1.24 o
  -1  -3   5      645.60      663.25      4.97 o
   0  -3   5       21.95       18.85      0.72 o
   1  -3   5       94.53      103.02      1.31 o
   2  -3   5      152.24      134.03      1.51 o
   3  -3   5      360.71      392.70      3.30 o
   4  -3   5      262.24      260.35      2.84 o
   5  -3   5      656.27      656.92      6.53 o
   6  -3   5       27.90       29.55      1.38 o
   7  -3   5        0.01       -0.47      0.65 o
   8  -3   5        0.33       -0.85      0.85 o
   9  -3   5        0.01       -0.63      0.80 o
  10  -3   5        0.21       -1.00      1.00 o
 -11  -2   5        6.98        5.72      1.72 o
 -10  -2   5        5.09        4.14      1.04 o
  -9  -2   5        0.07        0.78      0.92 o
  -8  -2   5        5.83        5.35      0.68 o
  -7  -2   5       14.00       12.78      0.57 o
  -6  -2   5        6.66        5.88      0.39 o
  -5  -2   5      127.60      131.26      1.63 o
  -4  -2   5        1.84        0.90      0.27 o
  -3  -2   5        6.25        2.95      0.26 o
  -2  -2   5      400.51      387.00      3.18 o
  -1  -2   5      473.72      511.71      3.91 o
   0  -2   5      109.00      110.20      1.18 o
   1  -2   5        0.25       -0.21      0.21 o
   2  -2   5       34.03       38.58      0.76 o
   3  -2   5      120.67      120.16      1.38 o
   4  -2   5       32.47       28.79      0.87 o
   5  -2   5       56.03       60.93      1.51 o
   6  -2   5       63.88       63.77      1.85 o
   7  -2   5        4.78        4.85      0.74 o
   8  -2   5        3.05        2.32      0.72 o
   9  -2   5        0.20       -0.40      0.77 o
  10  -2   5        7.18       10.47      2.87 o
 -11  -1   5        1.82        2.29      1.06 o
 -10  -1   5        1.30        0.73      0.76 o
  -9  -1   5       10.19       11.18      1.19 o
  -8  -1   5       79.90       70.55      1.35 o
  -7  -1   5      287.15      279.05      4.24 o
  -6  -1   5        4.26        3.35      0.30 o
  -5  -1   5        9.68        8.54      0.35 o
  -4  -1   5     1118.31     1194.68     11.56 o
  -3  -1   5      343.20      345.46      2.98 o
  -2  -1   5     1244.75     1326.76      9.36 o
  -1  -1   5       49.39       50.98      0.77 o
   0  -1   5       57.63       79.39      1.32 o
   1  -1   5     1493.43     1529.57     14.77 o
   2  -1   5      117.77      131.05      1.56 o
   3  -1   5      109.95      128.54      1.52 o
   4  -1   5       28.19       32.94      0.83 o
   5  -1   5      433.76      447.38      6.07 o
   6  -1   5       93.26       86.58      2.15 o
   7  -1   5        6.39        8.22      0.94 o
   8  -1   5        1.27        0.28      0.68 o
   9  -1   5        0.03       -0.44      0.71 o
  10  -1   5        1.27        1.31      1.46 o
 -11   0   5        3.27        2.40      1.55 o
 -10   0   5        0.74        1.23      0.84 o
  -9   0   5        1.78        2.85      1.66 o
  -7   0   5       66.75       66.10      2.01 o
  -6   0   5        1.25        0.91      0.43 o
  -5   0   5        9.49        8.26      0.35 o
  -4   0   5      330.75      389.48      4.05 o
  -3   0   5     1963.65     2139.08     15.52 o
  -2   0   5      113.09      126.42      1.27 o
  -1   0   5        1.36        1.86      0.24 o
   0   0   5      841.73      845.09      8.60 o
   1   0   5        4.40       12.06      0.54 o
   2   0   5      884.51      954.27      7.80 o
   3   0   5       33.85       29.75      0.72 o
   4   0   5      163.20      160.52      2.06 o
   5   0   5        0.17       -0.29      0.45 o
   6   0   5        0.49       -0.22      0.66 o
   7   0   5        0.61       -0.78      0.78 o
   8   0   5       12.32       12.99      1.50 o
   9   0   5        0.06       -0.51      0.75 o
 -10   1   5        0.10        0.21      1.64 o
  -9   1   5        0.14        2.61      1.70 o
  -7   1   5       89.69       83.64      5.07 o
  -6   1   5        2.70        2.68      0.38 o
  -5   1   5      101.56      104.58      1.49 o
  -4   1   5      338.48      359.74      3.47 o
  -3   1   5       17.75       24.85      0.51 o
  -2   1   5     1582.51     1765.88     12.98 o
  -1   1   5       40.08       34.43      0.66 o
   0   1   5      167.54      195.22      1.90 o
   1   1   5      927.84     1082.40      9.88 o
   2   1   5      202.89      216.39      2.29 o
   3   1   5       32.84       39.96      0.88 o
   4   1   5      263.52      270.25      3.02 o
   5   1   5       10.59       12.40      0.78 o
   6   1   5        3.36        3.16      0.77 o
   7   1   5       12.22       14.69      1.17 o
   8   1   5        0.00       -0.04      0.83 o
   9   1   5        3.45        6.62      1.75 o
 -10   2   5        3.63        6.93      2.21 o
  -9   2   5       17.17       21.52      3.04 o
  -8   2   5      109.76      119.07      6.44 o
  -7   2   5       31.59       37.76      3.45 o
  -6   2   5        0.26        1.62      0.43 o
  -5   2   5        6.56        8.01      0.32 o
  -4   2   5      431.96      487.84      4.62 o
  -3   2   5        1.77        4.24      0.28 o
  -2   2   5      776.48      830.07      6.68 o
  -1   2   5      418.01      507.01      4.60 o
   0   2   5     3066.35     3255.04     23.70 o
   1   2   5      450.33      498.35      4.99 o
   2   2   5     1505.54     1636.07     13.00 o
   3   2   5       86.75       78.20      1.35 o
   4   2   5       16.81       18.97      0.74 o
   5   2   5        1.09        1.63      0.62 o
   6   2   5        5.73        3.83      0.86 o
   7   2   5        0.09        0.10      0.78 o
   8   2   5       11.10       12.43      1.44 o
   9   2   5        0.89        3.96      1.57 o
 -11   3   5        2.46        2.79      2.40 o
 -10   3   5        0.65        0.41      1.76 o
  -9   3   5        1.52        6.42      2.21 o
  -8   3   5        0.11        0.53      1.81 o
  -7   3   5       16.76       14.26      1.12 o
  -6   3   5        2.12        2.57      0.25 o
  -5   3   5       98.59      120.68      1.60 o
  -4   3   5       98.70       94.91      1.19 o
  -3   3   5       82.93       99.81      1.21 o
  -2   3   5      118.39      117.48      1.30 o
  -1   3   5       69.81       85.07      1.24 o
   0   3   5      149.77      172.96      1.83 o
   1   3   5      353.49      357.68      3.87 o
   2   3   5       30.67       42.42      0.94 o
   3   3   5       20.33       17.02      0.77 o
   4   3   5      208.11      204.31      2.91 o
   5   3   5       17.66       14.83      1.15 o
   6   3   5        1.08        0.53      1.07 o
   7   3   5        0.05        0.48      0.97 o
   8   3   5        6.16        8.06      1.36 o
   9   3   5        3.60        3.92      2.69 o
 -11   4   5       14.50       13.66      3.22 o
 -10   4   5        3.21        0.88      2.03 o
  -9   4   5       26.88       24.40      2.43 o
  -8   4   5      147.84      137.05      3.37 o
  -7   4   5       15.98       13.74      0.73 o
  -6   4   5       42.12       42.00      0.86 o
  -5   4   5      259.91      263.22      3.06 o
  -4   4   5      105.15      121.27      1.41 o
  -3   4   5      134.11      132.86      1.54 o
  -2   4   5        4.45        0.35      0.27 o
  -1   4   5        9.48        5.82      0.57 o
   0   4   5       25.56       30.51      0.83 o
   1   4   5      147.17      155.69      2.16 o
   2   4   5       70.88       68.88      1.25 o
   3   4   5        4.09        4.56      0.53 o
   4   4   5       57.16       70.00      1.88 o
   5   4   5       24.01       19.95      1.63 o
   6   4   5        0.03        0.42      0.99 o
   7   4   5        0.00        0.66      1.07 o
   8   4   5        0.03        1.52      1.17 o
 -10   5   5        1.69        1.33      0.62 o
  -9   5   5       39.08       35.83      2.34 o
  -8   5   5       28.53       30.81      1.12 o
  -7   5   5      366.66      340.22      3.80 o
  -6   5   5       84.31       76.85      1.33 o
  -5   5   5        0.29        0.18      0.31 o
  -4   5   5      127.11      136.96      1.61 o
  -3   5   5       29.75       19.39      0.61 o
  -2   5   5      218.89      206.51      2.23 o
  -1   5   5       72.16       56.11      1.27 o
   0   5   5       87.74       84.00      1.41 o
   1   5   5       89.53       81.59      1.54 o
   2   5   5      411.71      393.34      4.45 o
   3   5   5        8.11        7.73      0.69 o
   4   5   5       40.39       39.14      1.53 o
   5   5   5        0.19        0.05      0.99 o
   6   5   5       15.37       16.44      1.60 o
   7   5   5       11.36       12.01      2.21 o
   8   5   5        3.74        4.56      1.83 o
 -12   6   5        0.78        0.46      0.86 o
 -11   6   5        5.98        5.68      0.94 o
 -10   6   5        1.13        0.76      0.72 o
  -9   6   5        3.36        4.54      0.61 o
  -8   6   5       48.36       41.40      0.94 o
  -7   6   5       56.20       59.67      1.24 o
  -6   6   5       62.52       52.58      1.18 o
  -5   6   5        5.29        5.67      0.48 o
  -4   6   5        7.59        4.96      0.41 o
  -3   6   5      212.22      214.90      2.35 o
  -2   6   5        8.23       12.11      0.55 o
  -1   6   5       32.32       26.87      0.91 o
   0   6   5      188.78      177.12      2.20 o
   1   6   5        0.03        0.08      0.42 o
   2   6   5      125.24      111.34      2.15 o
   3   6   5       46.23       45.05      1.61 o
   4   6   5        6.83        7.90      1.53 o
   5   6   5       17.13       15.14      1.55 o
   6   6   5        0.48        1.09      1.14 o
   7   6   5        2.19        1.99      2.64 o
 -12   7   5        1.45        4.10      1.50 o
 -11   7   5        4.13        4.32      1.07 o
 -10   7   5        8.29        8.63      1.02 o
  -9   7   5       54.94       57.30      1.12 o
  -8   7   5       16.21       18.76      0.77 o
  -7   7   5       93.12       82.81      1.59 o
  -6   7   5       55.35       55.35      1.33 o
  -5   7   5        1.05        1.07      0.39 o
  -4   7   5       19.00       19.60      0.71 o
  -3   7   5        4.27        5.13      0.49 o
  -2   7   5        0.42        0.33      0.36 o
  -1   7   5        4.57        7.76      0.60 o
   0   7   5       66.17       64.47      1.44 o
   1   7   5       25.07       27.52      1.42 o
   2   7   5       14.64       12.60      1.03 o
   3   7   5       13.75       10.52      1.17 o
   4   7   5        9.62        8.88      1.34 o
   5   7   5        0.79        0.97      1.52 o
   6   7   5        0.34       -1.45      1.45 o
   7   7   5        7.80        9.35      1.80 o
 -11   8   5        1.28        0.92      1.64 o
 -10   8   5       10.47       11.68      1.73 o
  -9   8   5       44.61       47.78      1.24 o
  -8   8   5        0.27        0.20      0.48 o
  -7   8   5       19.16       17.64      0.88 o
  -6   8   5        6.25        4.81      0.64 o
  -5   8   5        9.51       11.18      0.68 o
  -4   8   5      105.61      102.23      1.67 o
  -3   8   5       29.95       22.35      0.88 o
  -2   8   5      128.12      125.18      1.95 o
  -1   8   5      317.05      279.54      3.34 o
   0   8   5       12.62       10.93      0.97 o
   1   8   5       32.90       32.41      1.59 o
   2   8   5       96.40       93.19      3.54 o
   3   8   5       44.26       39.42      1.89 o
   4   8   5       16.75       19.72      1.90 o
   5   8   5        6.78        5.85      2.50 o
   6   8   5        0.43        5.54      2.61 o
 -11   9   5        0.08       -0.27      1.70 o
 -10   9   5       10.82        8.38      0.78 o
  -9   9   5       37.27       44.23      1.38 o
  -8   9   5        0.30       -0.04      0.58 o
  -7   9   5       12.10       11.42      0.85 o
  -6   9   5       10.68       11.81      0.96 o
  -5   9   5        9.74        9.49      0.78 o
  -4   9   5        0.15        0.54      0.57 o
  -3   9   5       53.11       58.16      2.32 o
  -2   9   5        0.02       -0.58      0.58 o
  -1   9   5        4.58        2.70      1.02 o
   0   9   5       71.88       73.26      2.51 o
   1   9   5        6.61        6.05      1.52 o
   2   9   5       12.27       13.24      2.32 o
   3   9   5       12.29       13.35      1.95 o
   4   9   5        3.23        1.93      2.30 o
   5   9   5        1.06        1.72      2.34 o
   6   9   5        0.17       -2.09      2.21 o
 -11  10   5        0.74       -1.54      1.87 o
 -10  10   5        0.72       -0.64      0.64 o
  -9  10   5        8.82        7.75      0.89 o
  -8  10   5        4.91        6.82      0.83 o
  -7  10   5        1.39        1.64      0.67 o
  -6  10   5        0.71        0.27      0.62 o
  -5  10   5       45.26       43.34      1.48 o
  -4  10   5      122.42      118.69      2.21 o
  -3  10   5       38.77       36.84      1.73 o
  -2  10   5        4.06        5.60      1.01 o
  -1  10   5       54.45       52.47      2.26 o
   0  10   5        0.11       -1.09      1.94 o
   1  10   5       46.88       39.43      3.68 o
   2  10   5        2.36        3.08      2.02 o
   3  10   5        3.43        1.15      1.45 o
   4  10   5        2.08        3.24      2.40 o
   5  10   5        0.29        0.00      2.32 o
 -11  11   5        0.42        1.21      2.09 o
 -10  11   5        2.40        0.86      0.95 o
  -9  11   5       11.94       11.64      1.05 o
  -8  11   5        7.58        9.50      0.97 o
  -7  11   5       16.68       17.70      1.28 o
  -6  11   5        8.82        8.95      1.06 o
  -5  11   5       81.52       75.01      2.23 o
  -4  11   5       42.50       40.69      1.53 o
  -3  11   5        1.16        1.59      0.83 o
  -2  11   5        0.79       -0.42      0.93 o
  -1  11   5        0.20       -1.07      1.15 o
   0  11   5       11.48        9.60      1.85 o
   1  11   5       29.86       27.31      2.49 o
   2  11   5       13.30       13.85      2.11 o
   3  11   5       16.89       21.84      3.73 o
   4  11   5        2.14        1.27      2.44 o
 -10  12   5        6.48       10.80      1.72 o
  -9  12   5        0.17       -0.69      0.85 o
  -8  12   5        8.57        8.42      1.22 o
  -7  12   5       18.17       20.80      1.42 o
  -6  12   5       13.72       11.27      1.18 o
  -5  12   5        0.20       -0.37      0.82 o
  -4  12   5       10.08        9.16      1.10 o
  -3  12   5        9.62        8.18      1.21 o
  -2  12   5       12.53       16.43      2.03 o
  -1  12   5        0.04       -1.31      1.31 o
   0  12   5        6.98        9.08      3.55 o
   1  12   5        1.14        2.64      2.17 o
   2  12   5        1.16        2.98      1.83 o
   3  12   5        0.03        0.66      2.50 o
 -10  13   5        0.49        0.95      1.60 o
  -9  13   5        5.78        7.10      1.45 o
  -8  13   5        0.05       -0.87      1.20 o
  -7  13   5        4.76        1.66      1.24 o
  -6  13   5        0.01       -0.06      1.03 o
  -5  13   5        2.39        1.37      1.08 o
  -4  13   5        0.95        0.82      1.02 o
  -3  13   5        0.07        0.18      1.10 o
  -2  13   5        0.55        1.26      2.42 o
  -1  13   5       13.38       14.84      2.71 o
   0  13   5        5.27       11.13      2.10 o
   1  13   5        0.04       -0.40      1.66 o
   2  13   5        2.97        0.72      2.72 o
  -9  14   5        0.68        1.18      1.77 o
  -8  14   5        0.72        0.71      1.30 o
  -7  14   5        0.36        1.25      1.69 o
  -6  14   5        3.74        3.38      2.26 o
  -5  14   5        1.43        0.84      1.64 o
  -4  14   5        0.03       -0.91      1.70 o
  -3  14   5        0.01        0.52      1.86 o
  -2  14   5       15.85       20.07      2.48 o
  -1  14   5       13.60       17.61      2.48 o
   0  14   5        1.97        3.36      1.83 o
   1  14   5        3.51        5.99      3.17 o
  -8  15   5        0.13       -1.52      2.22 o
  -7  15   5        2.03        4.53      2.46 o
  -6  15   5        0.13        1.31      2.26 o
  -5  15   5        1.58       -0.06      2.28 o
  -4  15   5        0.79        0.35      2.40 o
  -3  15   5        7.08        7.02      1.99 o
  -2  15   5        0.12        1.12      1.75 o
  -1  15   5        7.36        6.46      2.24 o
  -5  16   5        4.35        8.84      3.10 o
  -4  16   5        0.00        1.56      2.67 o
  -3  16   5        2.47       10.91      3.32 o
  -1 -16   6        0.17       -1.61      1.72 o
   0 -16   6        2.93        4.38      2.12 o
   1 -16   6        0.00        2.46      1.80 o
   2 -16   6        1.56        0.94      1.79 o
   3 -16   6        0.00       -0.52      1.60 o
   4 -16   6        0.01       -2.37      2.61 o
   5 -16   6        0.09       -0.98      2.34 o
  -2 -15   6        7.11        9.97      3.30 o
  -1 -15   6        6.26        9.54      2.22 o
   0 -15   6        4.43        7.20      2.04 o
   1 -15   6        9.63        9.43      2.07 o
   2 -15   6        7.54        7.68      2.10 o
   3 -15   6        1.63        1.11      1.66 o
   4 -15   6        2.88        1.79      1.59 o
   5 -15   6        3.75        3.55      2.56 o
   6 -15   6        0.03       -2.09      2.09 o
  -4 -14   6        0.20        1.50      2.67 o
  -3 -14   6        2.45        2.09      2.54 o
  -2 -14   6        5.30        5.03      1.91 o
  -1 -14   6        0.18       -1.45      1.55 o
   0 -14   6        0.03       -0.13      1.52 o
   1 -14   6        1.82        5.25      1.71 o
   2 -14   6        1.39       -0.57      1.58 o
   3 -14   6        0.01       -0.41      1.46 o
   4 -14   6        1.18        2.68      1.57 o
   5 -14   6        0.51       -1.70      1.93 o
   6 -14   6        7.56       10.85      2.85 o
   7 -14   6        3.17        2.21      2.44 o
  -5 -13   6        0.07       -1.72      2.22 o
  -4 -13   6        0.06       -0.72      2.21 o
  -3 -13   6        7.09        9.00      2.95 o
  -2 -13   6        1.69        1.71      1.54 o
  -1 -13   6        0.04        1.36      1.86 o
   0 -13   6        6.40        2.74      1.53 o
   1 -13   6       39.04       39.20      2.85 o
   2 -13   6        9.00       10.83      1.91 o
   3 -13   6        0.05       -1.21      1.21 o
   4 -13   6        0.01       -1.26      1.26 o
   5 -13   6        0.96       -0.76      1.87 o
   6 -13   6        0.34        0.23      1.99 o
   7 -13   6        0.97        1.07      2.15 o
   8 -13   6        2.61       -0.60      2.21 o
  -6 -12   6        5.94        6.21      2.81 o
  -5 -12   6        0.09       -1.97      1.97 o
  -4 -12   6        0.93        1.87      2.38 o
  -3 -12   6        0.06       -1.39      1.91 o
  -2 -12   6        0.14       -0.60      1.24 o
  -1 -12   6        0.05        1.49      1.29 o
   0 -12   6       16.86       19.72      3.50 o
   1 -12   6        0.20       -0.05      1.25 o
   2 -12   6        0.24       -0.89      1.15 o
   3 -12   6        4.15        6.81      1.61 o
   4 -12   6        8.14        9.59      1.71 o
   5 -12   6        3.52        0.83      1.19 o
   6 -12   6        0.90       -0.95      1.39 o
   7 -12   6        0.06       -0.97      1.41 o
   8 -12   6        0.38       -1.52      1.52 o
   9 -12   6       10.21       17.58      3.77 o
  -7 -11   6        0.01       -0.56      1.83 o
  -6 -11   6        1.07       -0.29      1.73 o
  -5 -11   6        0.17        0.14      1.55 o
  -4 -11   6        1.58       -1.42      1.42 o
  -3 -11   6       18.69       15.70      1.66 o
  -2 -11   6       19.79       16.33      1.58 o
  -1 -11   6        8.87        5.36      1.24 o
   0 -11   6       11.34       12.00      1.70 o
   1 -11   6       62.71       60.37      2.93 o
   2 -11   6        4.31        4.48      1.50 o
   3 -11   6        2.07        2.21      1.05 o
   4 -11   6       12.62       14.90      1.52 o
   5 -11   6        0.19       -0.99      0.99 o
   6 -11   6       10.56       10.31      1.50 o
   7 -11   6        0.20        0.58      1.13 o
   8 -11   6        5.90        7.05      1.49 o
   9 -11   6        0.07       -0.33      1.71 o
  -7 -10   6        0.05       -1.15      1.15 o
  -6 -10   6        0.67        0.51      1.10 o
  -5 -10   6        2.19        3.61      1.18 o
  -4 -10   6        2.87        2.76      1.11 o
  -3 -10   6        4.98        2.74      0.90 o
  -2 -10   6       24.84       32.10      1.57 o
  -1 -10   6       44.75       43.16      1.76 o
   0 -10   6        4.56        3.74      1.06 o
   1 -10   6       18.81       14.93      1.70 o
   2 -10   6       26.07       26.60      1.70 o
   3 -10   6       20.74       17.95      1.32 o
   4 -10   6       10.80       10.40      1.15 o
   5 -10   6       15.29       13.69      1.31 o
   6 -10   6        7.56        8.58      1.31 o
   7 -10   6        5.95        4.22      1.23 o
   8 -10   6        2.79        5.19      1.43 o
   9 -10   6       18.30       24.37      2.00 o
  -8  -9   6        0.12        1.06      1.54 o
  -7  -9   6        0.06       -1.02      1.02 o
  -6  -9   6        0.42        0.67      1.00 o
  -5  -9   6        0.60        1.59      1.21 o
  -4  -9   6        0.00        0.13      0.91 o
  -3  -9   6       24.77       25.17      1.26 o
  -2  -9   6        0.29       -0.65      0.65 o
  -1  -9   6       98.94       85.47      2.11 o
   0  -9   6       39.96       32.77      1.54 o
   1  -9   6      223.48      221.99      3.34 o
   2  -9   6       49.47       52.05      1.66 o
   3  -9   6       48.72       49.07      1.62 o
   4  -9   6        3.89        3.33      0.79 o
   5  -9   6        5.01        3.33      0.90 o
   6  -9   6        2.85        0.86      0.99 o
   7  -9   6        1.79        0.35      1.24 o
   8  -9   6        0.66       -0.14      1.22 o
   9  -9   6        1.04       -1.17      1.22 o
  -8  -8   6        0.39       -0.09      0.91 o
  -7  -8   6        0.63        0.60      0.89 o
  -6  -8   6        8.36        9.91      1.59 o
  -5  -8   6      131.11      130.93      3.00 o
  -4  -8   6       15.62       13.25      1.02 o
  -3  -8   6        9.69        6.93      0.84 o
  -2  -8   6       80.09       81.08      1.96 o
  -1  -8   6       36.10       34.53      1.02 o
   0  -8   6        2.16        1.46      0.45 o
   1  -8   6      270.94      278.30      3.91 o
   2  -8   6       54.45       53.02      1.62 o
   3  -8   6        4.40        4.15      0.47 o
   4  -8   6        0.29       -0.16      0.61 o
   5  -8   6       37.19       31.56      1.31 o
   6  -8   6        4.58        7.13      0.97 o
   7  -8   6        0.18       -0.27      0.97 o
   8  -8   6        0.19       -0.61      1.00 o
   9  -8   6       18.57       25.41      1.89 o
  10  -8   6        1.00       -1.41      1.46 o
  -9  -7   6        0.00        0.07      1.36 o
  -8  -7   6        9.73       11.28      1.22 o
  -7  -7   6       65.11       73.35      2.20 o
  -6  -7   6       14.62       15.23      1.14 o
  -5  -7   6        4.20        3.52      0.86 o
  -4  -7   6       86.04       87.11      1.99 o
  -3  -7   6        3.03        3.00      0.58 o
  -2  -7   6       15.58       15.29      0.63 o
  -1  -7   6       41.13       38.02      1.05 o
   0  -7   6       16.54       14.80      0.78 o
   1  -7   6       18.21       20.61      0.84 o
   2  -7   6        0.46        0.21      0.28 o
   3  -7   6        0.83        1.21      0.37 o
   4  -7   6       11.51        9.94      0.85 o
   5  -7   6        5.51        4.02      0.74 o
   6  -7   6        6.62        5.56      0.91 o
   7  -7   6        0.01       -0.73      0.73 o
   8  -7   6        5.98        5.04      1.19 o
   9  -7   6        7.85        9.54      1.41 o
  10  -7   6        0.04       -0.77      1.47 o
  -9  -6   6        2.58        1.58      1.04 o
  -8  -6   6        4.05        3.83      0.81 o
  -7  -6   6        0.00       -0.37      0.67 o
  -6  -6   6        5.27        4.81      0.82 o
  -5  -6   6        2.21        1.48      0.73 o
  -4  -6   6      507.73      493.91      6.22 o
  -3  -6   6       45.42       43.09      1.11 o
  -2  -6   6        0.96        1.37      0.34 o
  -1  -6   6       74.61       66.96      1.06 o
   0  -6   6       17.96       15.17      0.53 o
   1  -6   6       16.36       15.65      0.67 o
   2  -6   6      175.16      193.35      2.53 o
   3  -6   6       46.03       55.94      1.18 o
   4  -6   6        0.12       -0.58      0.67 o
   5  -6   6        0.01        0.15      0.59 o
   6  -6   6       50.10       52.25      1.84 o
   7  -6   6       63.27       62.57      2.99 o
   8  -6   6       15.53       17.17      2.13 o
   9  -6   6       12.04       12.92      1.46 o
  10  -6   6        1.10        2.50      1.56 o
 -10  -5   6        3.27        3.81      2.07 o
  -9  -5   6        0.37       -0.06      0.54 o
  -8  -5   6        6.24        7.37      0.82 o
  -7  -5   6       16.50       15.15      1.48 o
  -6  -5   6       69.78       71.85      1.70 o
  -5  -5   6        8.07        9.32      0.97 o
  -4  -5   6      563.42      557.09      6.05 o
  -3  -5   6       49.17       58.97      1.12 o
  -2  -5   6       40.33       29.41      0.71 o
  -1  -5   6       17.82       21.88      0.63 o
   0  -5   6      287.32      294.94      2.76 o
   1  -5   6        9.41        5.59      0.46 o
   2  -5   6       13.94       10.56      0.54 o
   3  -5   6      120.07      121.27      1.68 o
   4  -5   6       21.50       15.99      0.77 o
   5  -5   6       28.31       30.86      1.19 o
   6  -5   6       21.77       23.46      1.30 o
   7  -5   6       42.22       36.12      1.59 o
   8  -5   6        2.59        2.52      0.92 o
   9  -5   6        8.89       11.34      1.40 o
  10  -5   6        0.67        0.77      1.44 o
 -10  -4   6        2.73        3.32      1.85 o
  -9  -4   6        5.35        6.47      0.75 o
  -8  -4   6        0.83        0.43      0.47 o
  -7  -4   6        0.06        0.52      0.49 o
  -6  -4   6       18.97       16.31      0.83 o
  -5  -4   6       55.22       56.97      1.46 o
  -4  -4   6      472.24      466.39      5.64 o
  -3  -4   6      348.07      355.76      3.58 o
  -2  -4   6        0.11        0.02      0.25 o
  -1  -4   6      820.02      894.40      6.66 o
   0  -4   6        8.73       13.87      0.56 o
   1  -4   6       12.82       14.25      0.55 o
   2  -4   6      315.36      318.54      3.15 o
   3  -4   6      313.69      331.07      3.29 o
   4  -4   6       28.96       27.88      1.10 o
   5  -4   6       69.94       69.70      1.73 o
   6  -4   6       48.82       50.46      1.74 o
   7  -4   6       72.49       88.30      4.12 o
   8  -4   6        7.53        9.04      1.13 o
   9  -4   6        2.77        3.23      1.01 o
  10  -4   6        0.50        0.37      1.43 o
 -11  -3   6        9.40        9.80      2.11 o
 -10  -3   6        0.01       -1.31      1.31 o
  -9  -3   6        0.04        1.18      0.94 o
  -8  -3   6        0.00       -0.10      0.41 o
  -7  -3   6       76.48       75.80      1.48 o
  -6  -3   6       13.90       13.93      0.62 o
  -5  -3   6      300.66      288.64      3.17 o
  -4  -3   6      260.45      282.20      2.87 o
  -3  -3   6        3.08        1.00      0.30 o
  -2  -3   6      469.05      527.55      4.31 o
  -1  -3   6        0.31        1.54      0.31 o
   0  -3   6       13.27       17.88      0.67 o
   1  -3   6       23.39       20.27      0.85 o
   2  -3   6      135.40      132.19      1.59 o
   3  -3   6       22.80       20.89      0.64 o
   4  -3   6      103.10       95.31      2.07 o
   5  -3   6       45.06       39.82      1.23 o
   6  -3   6        5.29        6.17      0.78 o
   7  -3   6       24.43       25.62      1.37 o
   8  -3   6        4.81        6.08      0.99 o
   9  -3   6       13.38       17.79      1.56 o
  10  -3   6        0.01       -1.83      1.83 o
 -11  -2   6        0.22        0.08      1.44 o
 -10  -2   6       20.59       16.43      1.41 o
  -9  -2   6        2.05        3.13      0.89 o
  -8  -2   6        0.56        0.94      0.56 o
  -7  -2   6       34.89       33.49      0.89 o
  -6  -2   6        3.12        2.26      0.40 o
  -5  -2   6      145.58      158.05      2.11 o
  -4  -2   6     1231.92     1297.98     11.86 o
  -3  -2   6      284.60      325.96      2.96 o
  -2  -2   6       18.18       17.97      0.46 o
  -1  -2   6      195.11      172.64      1.66 o
   0  -2   6        2.91        2.33      0.29 o
   1  -2   6      315.92      317.28      3.04 o
   2  -2   6       10.03       11.34      0.49 o
   3  -2   6       27.77       25.72      0.69 o
   4  -2   6      330.64      299.50      3.51 o
   5  -2   6        0.78        0.79      0.59 o
   6  -2   6        7.88        7.17      0.91 o
   7  -2   6       13.12       13.28      0.99 o
   8  -2   6        0.00       -0.03      0.73 o
   9  -2   6        5.36        4.54      1.17 o
 -11  -1   6       10.87        8.88      1.17 o
 -10  -1   6        1.64       -0.77      0.77 o
  -9  -1   6        0.35       -0.69      1.56 o
  -8  -1   6        0.37        0.18      0.46 o
  -7  -1   6      260.49      264.32      2.97 o
  -6  -1   6       42.92       43.88      0.88 o
  -5  -1   6       24.96       22.17      0.67 o
  -4  -1   6       17.00       20.21      0.56 o
  -3  -1   6      100.87      102.26      1.22 o
  -2  -1   6      786.66      883.87      6.46 o
  -1  -1   6      251.83      280.20      2.65 o
   0  -1   6       75.92      102.24      1.25 o
   1  -1   6      564.24      643.47      5.84 o
   2  -1   6        9.22        3.42      0.40 o
   3  -1   6       18.89       22.00      0.68 o
   4  -1   6      185.61      170.52      2.71 o
   5  -1   6        0.23       -0.27      0.50 o
   6  -1   6        0.68       -0.08      0.69 o
   7  -1   6        0.56        0.19      0.87 o
   8  -1   6       22.89       26.54      1.31 o
   9  -1   6        0.94        0.25      1.36 o
 -11   0   6        1.80        2.39      0.89 o
 -10   0   6       23.76       20.48      1.17 o
  -8   0   6       42.23       34.73      1.64 o
  -7   0   6       49.72       48.04      1.07 o
  -6   0   6       27.11       28.37      0.70 o
  -5   0   6        3.49        4.96      0.36 o
  -4   0   6       42.68       39.79      0.85 o
  -3   0   6      288.94      324.39      2.75 o
  -2   0   6      239.66      287.20      2.53 o
  -1   0   6     1068.80     1056.59      8.47 o
   0   0   6       19.54       18.67      0.66 o
   1   0   6        1.37        0.84      0.38 o
   2   0   6       36.34       26.51      0.74 o
   3   0   6       14.59       25.30      0.74 o
   4   0   6     1352.87     1265.33     11.05 o
   5   0   6       32.39       26.50      1.13 o
   6   0   6       30.04       28.79      1.39 o
   7   0   6       11.37       10.88      1.11 o
   8   0   6        0.03        0.12      1.01 o
   9   0   6        1.08        1.32      1.55 o
 -10   1   6        0.66        0.98      1.72 o
  -8   1   6       18.99       18.91      3.14 o
  -7   1   6       64.21       67.81      2.11 o
  -6   1   6      109.57      120.40      1.63 o
  -5   1   6       56.29       59.96      1.02 o
  -4   1   6       20.40       20.67      0.64 o
  -3   1   6       25.30       31.11      0.63 o
  -2   1   6      433.35      456.74      3.94 o
  -1   1   6        4.45        3.05      0.32 o
   0   1   6       36.50       29.16      0.67 o
   1   1   6      407.70      401.36      3.97 o
   2   1   6      115.21      123.14      1.70 o
   3   1   6        7.19        9.39      0.55 o
   4   1   6        5.39        6.56      0.67 o
   5   1   6       38.71       28.74      1.21 o
   6   1   6        0.78        0.06      0.76 o
   7   1   6        1.06        1.08      1.00 o
   8   1   6        5.52        7.37      1.34 o
   9   1   6        6.08        6.07      1.85 o
 -10   2   6        0.68       -0.02      1.78 o
  -8   2   6        5.64        2.97      1.95 o
  -7   2   6        4.32        4.15      1.85 o
  -6   2   6        0.34       -0.25      0.25 o
  -5   2   6        2.36        2.71      0.33 o
  -4   2   6      402.05      453.30      4.13 o
  -3   2   6      298.68      378.67      3.37 o
  -2   2   6      286.06      293.68      2.76 o
  -1   2   6      231.41      254.66      2.68 o
   0   2   6      144.72      171.93      1.95 o
   1   2   6       23.37       22.96      0.74 o
   2   2   6       84.34       88.16      1.38 o
   3   2   6        4.74        2.77      0.49 o
   4   2   6      243.69      232.56      3.25 o
   5   2   6        1.09       -0.41      0.72 o
   6   2   6        6.92        4.29      1.41 o
   7   2   6       12.63       14.75      2.27 o
   8   2   6        1.32        4.03      1.24 o
 -11   3   6        1.23        2.26      2.26 o
 -10   3   6       19.18       19.01      3.28 o
  -9   3   6        0.94        0.55      2.24 o
  -8   3   6        2.79        0.71      0.60 o
  -7   3   6        3.67        1.57      0.41 o
  -6   3   6        0.29        0.95      0.29 o
  -5   3   6      283.09      276.50      3.20 o
  -4   3   6      457.97      446.10      4.14 o
  -3   3   6      152.53      185.79      1.96 o
  -2   3   6      550.09      628.09      5.06 o
  -1   3   6       95.28      112.90      2.33 o
   0   3   6       55.86       61.22      1.17 o
   1   3   6        4.48        2.65      0.42 o
   2   3   6       61.72       52.41      1.10 o
   3   3   6      124.72      113.19      2.19 o
   4   3   6       29.99       32.29      1.32 o
   5   3   6        9.74        7.28      1.04 o
   6   3   6       29.28       31.82      2.08 o
   7   3   6       12.60       13.31      1.76 o
   8   3   6        7.14       10.54      1.54 o
 -10   4   6       18.61       35.48      4.06 o
  -9   4   6       12.33       13.00      2.89 o
  -8   4   6       24.25       27.58      1.36 o
  -7   4   6       65.39       52.52      1.22 o
  -6   4   6        0.26       -0.30      0.30 o
  -5   4   6       14.83       17.55      0.78 o
  -4   4   6       17.41       12.55      0.52 o
  -3   4   6        6.40        8.94      0.47 o
  -2   4   6       92.96       98.55      1.29 o
  -1   4   6       10.38        5.34      0.57 o
   0   4   6        0.20        0.54      0.35 o
   1   4   6       13.77       18.65      0.74 o
   2   4   6      100.24       80.47      1.50 o
   3   4   6       37.59       33.73      1.31 o
   4   4   6       81.78       68.74      1.92 o
   5   4   6       82.32       91.80      4.00 o
   6   4   6       48.44       47.57      2.32 o
   7   4   6       11.86       11.38      1.53 o
   8   4   6        2.32        1.48      1.64 o
 -11   5   6        1.50        0.08      1.01 o
 -10   5   6       24.39       22.06      1.75 o
  -9   5   6        3.10        1.90      0.66 o
  -8   5   6       22.96       21.67      0.77 o
  -7   5   6        0.65       -0.07      0.38 o
  -6   5   6       54.85       52.91      1.07 o
  -5   5   6       39.21       33.15      0.85 o
  -4   5   6      184.52      188.48      2.21 o
  -3   5   6      576.75      557.94      5.22 o
  -2   5   6        0.16       -0.24      0.30 o
  -1   5   6        0.69        1.54      0.38 o
   0   5   6       10.98       13.19      0.68 o
   1   5   6      158.06      173.35      2.69 o
   2   5   6       19.26       19.82      0.99 o
   3   5   6        3.66        2.37      0.78 o
   4   5   6       23.86       22.93      1.66 o
   5   5   6        4.08        3.21      1.40 o
   6   5   6        0.15       -1.01      1.01 o
   7   5   6        5.49        2.83      1.84 o
 -12   6   6        1.44        1.62      0.88 o
 -11   6   6        0.00       -0.77      0.77 o
 -10   6   6        0.80       -0.55      0.90 o
  -9   6   6        4.65        2.62      0.73 o
  -8   6   6        0.81        0.63      0.43 o
  -7   6   6        1.18        0.22      0.44 o
  -6   6   6       52.19       50.31      1.14 o
  -5   6   6       20.70       22.10      0.77 o
  -4   6   6       33.59       36.07      0.91 o
  -3   6   6       13.15       13.80      0.63 o
  -2   6   6       30.87       24.37      0.76 o
  -1   6   6      270.39      269.18      3.12 o
   0   6   6      762.85      726.78      6.52 o
   1   6   6       53.92       52.05      1.95 o
   2   6   6       14.10       15.17      2.21 o
   3   6   6        2.31        1.21      1.10 o
   4   6   6       43.49       44.32      1.94 o
   5   6   6       35.53       37.85      2.80 o
   6   6   6       21.78       16.53      2.29 o
   7   6   6        2.29        2.66      2.09 o
 -12   7   6        2.63        5.03      1.62 o
 -11   7   6        0.06       -0.50      0.93 o
 -10   7   6       25.16       29.97      1.68 o
  -9   7   6       34.94       34.27      0.96 o
  -8   7   6        8.29       10.20      0.75 o
  -7   7   6       13.07       13.32      0.76 o
  -6   7   6       15.60       15.22      0.86 o
  -5   7   6        3.33        1.59      0.47 o
  -4   7   6        4.24        3.28      0.48 o
  -3   7   6       11.98        7.60      0.60 o
  -2   7   6      110.68      103.84      1.72 o
  -1   7   6      103.49       90.60      2.74 o
   0   7   6       12.18       14.64      0.78 o
   1   7   6       67.31       66.68      2.45 o
   2   7   6      128.86      114.48      2.94 o
   3   7   6       22.94       21.51      3.19 o
   4   7   6        1.48        2.59      1.52 o
   5   7   6        7.37        6.28      1.90 o
   6   7   6        0.12        1.83      2.26 o
 -11   8   6        0.29       -0.31      1.48 o
 -10   8   6        2.76        4.55      1.48 o
  -9   8   6        2.64        2.45      0.75 o
  -8   8   6       20.81       23.11      1.22 o
  -7   8   6        1.87        1.01      0.68 o
  -6   8   6        0.67        0.12      0.58 o
  -5   8   6       77.34       73.62      2.44 o
  -4   8   6        8.31       12.63      0.84 o
  -3   8   6        3.82        4.35      0.74 o
  -2   8   6        1.48        0.73      0.62 o
  -1   8   6      116.87      126.21      3.01 o
   0   8   6        1.18       -0.48      1.08 o
   1   8   6       10.49        8.38      1.58 o
   2   8   6        0.66       -1.12      1.12 o
   3   8   6        0.11        1.09      1.36 o
   4   8   6        0.75       -0.45      2.01 o
   5   8   6        1.84        4.47      2.56 o
   6   8   6        2.91        5.50      2.79 o
 -11   9   6        1.99        2.80      1.57 o
 -10   9   6        2.92        1.78      0.63 o
  -9   9   6       16.17       14.09      0.99 o
  -8   9   6        1.43        1.80      0.67 o
  -7   9   6       14.43       17.65      1.01 o
  -6   9   6        3.79        4.24      0.79 o
  -5   9   6      107.80      100.75      2.09 o
  -4   9   6      371.38      344.12      4.56 o
  -3   9   6      104.93       92.65      2.22 o
  -2   9   6       39.95       43.33      1.84 o
  -1   9   6        6.11        3.16      1.78 o
   0   9   6       26.10       21.22      3.21 o
   1   9   6       27.89       33.98      2.48 o
   2   9   6        1.98        1.72      1.43 o
   3   9   6        0.60        1.39      1.54 o
   4   9   6        0.06        1.93      2.26 o
   5   9   6        0.22        0.06      2.36 o
 -11  10   6        0.98        0.88      1.63 o
 -10  10   6        4.02        5.35      0.96 o
  -9  10   6        0.19       -0.01      0.74 o
  -8  10   6        2.05        3.54      0.78 o
  -7  10   6        0.43        1.72      0.71 o
  -6  10   6        1.36        0.54      0.68 o
  -5  10   6       39.57       37.24      1.39 o
  -4  10   6        8.53        4.67      1.04 o
  -3  10   6        4.37        5.77      1.06 o
  -2  10   6        0.14       -1.10      1.10 o
  -1  10   6       17.25       20.86      1.63 o
   0  10   6       44.21       41.67      2.75 o
   1  10   6        5.78        6.83      1.80 o
   2  10   6        1.31        2.15      1.54 o
   3  10   6       14.22       18.11      2.36 o
   4  10   6        1.02       -1.81      1.81 o
 -11  11   6        0.91        2.21      2.09 o
 -10  11   6        5.00        7.22      1.12 o
  -9  11   6        0.69        0.41      0.80 o
  -8  11   6        1.21        0.69      1.00 o
  -7  11   6        6.21        5.99      1.03 o
  -6  11   6        0.06       -0.39      0.79 o
  -5  11   6       18.56       18.10      1.31 o
  -4  11   6      101.75       95.08      2.92 o
  -3  11   6       42.31       36.43      2.09 o
  -2  11   6        3.46        3.03      1.40 o
  -1  11   6       27.92       33.28      2.59 o
   0  11   6       13.43       14.83      2.11 o
   1  11   6       10.00       10.04      1.96 o
   2  11   6       14.69       13.18      2.22 o
   3  11   6        4.13        6.38      2.93 o
   4  11   6        3.49        2.60      2.63 o
 -10  12   6        7.38        7.29      1.23 o
  -9  12   6        3.22        3.86      1.14 o
  -8  12   6        0.78       -0.27      0.95 o
  -7  12   6        4.58        4.99      1.06 o
  -6  12   6        4.39        3.94      1.01 o
  -5  12   6        4.39        4.38      1.17 o
  -4  12   6        0.62        1.47      0.96 o
  -3  12   6        6.62        8.76      1.27 o
  -2  12   6       13.32       13.79      2.35 o
  -1  12   6       32.15       35.92      2.81 o
   0  12   6       32.72       39.07      2.92 o
   1  12   6        6.07        8.03      2.09 o
   2  12   6        0.48        2.68      1.77 o
   3  12   6       19.57       27.83      4.49 o
  -9  13   6        1.19       -0.88      1.51 o
  -8  13   6        0.83        1.04      1.22 o
  -7  13   6        0.64        0.00      1.04 o
  -6  13   6        2.20        1.37      1.14 o
  -5  13   6        4.13        1.92      1.31 o
  -4  13   6        6.17        5.65      1.22 o
  -3  13   6        2.11        1.12      1.20 o
  -2  13   6       26.49       30.19      2.69 o
  -1  13   6        0.83       -0.12      2.16 o
   0  13   6       10.66       16.79      2.71 o
   1  13   6        5.43        3.20      1.98 o
  -8  14   6        3.18        4.15      2.43 o
  -7  14   6        4.20        3.15      1.84 o
  -6  14   6        1.92        8.61      2.63 o
  -5  14   6        1.88        3.36      2.00 o
  -4  14   6        2.03       -1.17      2.03 o
  -3  14   6       19.13       21.24      2.54 o
  -2  14   6        0.34        2.32      2.00 o
  -1  14   6        6.67        4.64      2.02 o
   0  14   6       13.63       17.48      2.70 o
  -7  15   6        0.05       -0.51      2.42 o
  -6  15   6        4.13        3.59      2.54 o
  -5  15   6        2.00        1.35      2.54 o
  -4  15   6       11.05       14.01      3.38 o
  -3  15   6        0.32       -1.50      2.12 o
  -2  15   6        5.62        1.81      1.95 o
   0 -16   7        0.05        2.04      2.74 o
   1 -16   7        0.53        1.36      1.72 o
   2 -16   7        0.05       -1.55      1.55 o
   3 -16   7        0.01       -1.61      1.61 o
   4 -16   7        0.48       -1.17      2.40 o
  -2 -15   7        0.06        0.14      2.63 o
  -1 -15   7        0.25       -0.58      4.63 o
   0 -15   7        6.15        5.70      2.64 o
   1 -15   7        0.00       -0.05      1.50 o
   2 -15   7        1.47       -0.64      1.63 o
   3 -15   7        1.75        2.05      1.66 o
   4 -15   7        0.87       -0.66      1.60 o
   5 -15   7        0.24       -2.15      2.15 o
   6 -15   7        0.00       -0.76      2.40 o
  -4 -14   7        6.88       14.56      3.55 o
  -3 -14   7        9.60       15.86      3.53 o
  -2 -14   7        5.44        5.33      2.61 o
  -1 -14   7        2.41        4.25      3.17 o
   0 -14   7        1.27       -0.53      1.52 o
   1 -14   7       13.97       16.01      3.39 o
   2 -14   7        4.25        3.51      1.79 o
   3 -14   7        0.01       -1.28      1.28 o
   4 -14   7        5.96        4.47      1.79 o
   5 -14   7        1.24        5.33      2.46 o
   6 -14   7        0.56       -0.12      2.22 o
   7 -14   7        0.00        3.14      2.58 o
  -5 -13   7        8.60        9.74      3.20 o
  -4 -13   7        7.77        5.41      2.73 o
  -3 -13   7        0.05        1.78      2.50 o
  -2 -13   7        0.14       -0.39      1.45 o
  -1 -13   7        0.08        0.54      1.43 o
   0 -13   7       13.65       12.53      2.03 o
   1 -13   7       17.40       16.86      2.15 o
   2 -13   7       15.92       17.34      2.40 o
   3 -13   7        0.09        1.34      1.45 o
   4 -13   7        0.77        0.06      1.30 o
   5 -13   7        1.31        1.05      2.13 o
   6 -13   7        0.02       -0.80      2.01 o
   7 -13   7        2.68       -0.39      2.22 o
  -6 -12   7        0.06       -2.28      2.28 o
  -5 -12   7        3.65        1.05      2.36 o
  -4 -12   7        6.44        0.90      2.44 o
  -3 -12   7        0.14        0.60      2.28 o
  -2 -12   7        2.18        2.08      1.62 o
  -1 -12   7        0.37        2.97      1.49 o
   0 -12   7        1.09        1.73      1.43 o
   1 -12   7        7.36        6.13      1.57 o
   2 -12   7        3.33        0.98      2.26 o
   3 -12   7        0.90        0.67      1.47 o
   4 -12   7        0.26        0.04      1.28 o
   5 -12   7        0.10       -0.20      1.33 o
   6 -12   7        2.43       -0.60      1.89 o
   7 -12   7        0.00       -0.33      2.09 o
   8 -12   7        0.21       -1.52      2.24 o
  -6 -11   7        1.32       -1.86      1.96 o
  -5 -11   7        2.17       -1.05      1.60 o
  -4 -11   7        7.27        5.30      2.08 o
  -3 -11   7        0.03       -0.12      2.09 o
  -2 -11   7        0.50       -0.74      1.00 o
  -1 -11   7       19.05       17.32      1.92 o
   0 -11   7       88.42       91.77      3.90 o
   1 -11   7       36.18       36.58      2.46 o
   2 -11   7       21.53       19.54      2.00 o
   3 -11   7       15.73       16.61      1.88 o
   4 -11   7       12.17        9.44      1.42 o
   5 -11   7        2.88        3.76      1.70 o
   6 -11   7        0.57        0.12      1.53 o
   7 -11   7        0.49        1.27      1.86 o
   8 -11   7        0.04        1.47      2.01 o
  -7 -10   7        0.00       -1.07      1.08 o
  -6 -10   7        3.32        2.60      1.17 o
  -5 -10   7        1.59        1.18      1.16 o
  -4 -10   7        0.14       -0.02      1.06 o
  -3 -10   7        1.36        1.28      0.89 o
  -2 -10   7        0.00       -0.95      0.95 o
  -1 -10   7        0.06        0.64      1.01 o
   0 -10   7       32.78       31.54      1.82 o
   1 -10   7       20.87       21.72      1.96 o
   2 -10   7       20.15       22.57      1.96 o
   3 -10   7       44.84       36.26      1.95 o
   4 -10   7       54.49       51.28      2.32 o
   5 -10   7        0.13        0.28      0.89 o
   6 -10   7        2.97        3.50      1.41 o
   7 -10   7        2.44        1.57      1.18 o
   8 -10   7        4.76        8.11      2.93 o
   9 -10   7        2.32        7.31      1.94 o
  -8  -9   7        0.01        1.37      2.03 o
  -7  -9   7        0.18       -0.52      1.10 o
  -6  -9   7        1.45        2.65      1.09 o
  -5  -9   7        0.03        0.35      1.03 o
  -4  -9   7        4.06        1.83      0.99 o
  -3  -9   7       31.36       29.28      1.49 o
  -2  -9   7        7.46        8.02      1.01 o
  -1  -9   7        0.07       -0.71      0.71 o
   0  -9   7       27.32       29.22      1.44 o
   1  -9   7       45.19       38.28      1.48 o
   2  -9   7       40.74       40.28      1.72 o
   3  -9   7       57.09       60.79      2.09 o
   4  -9   7       27.01       25.97      1.68 o
   5  -9   7       48.38       60.37      2.52 o
   6  -9   7        3.33        5.46      1.24 o
   7  -9   7        0.90       -1.31      1.31 o
   8  -9   7        2.88        4.33      1.34 o
   9  -9   7        0.14        2.84      1.68 o
  -8  -8   7        0.72        1.05      1.24 o
  -7  -8   7        0.05        0.84      0.88 o
  -6  -8   7        0.03       -0.75      0.79 o
  -5  -8   7       25.93       23.58      1.91 o
  -4  -8   7        4.45        2.23      0.87 o
  -3  -8   7       10.89        9.91      0.91 o
  -2  -8   7        0.61        0.99      0.63 o
  -1  -8   7       55.19       59.98      1.46 o
   0  -8   7        0.01        0.15      0.45 o
   1  -8   7       12.21       11.57      0.67 o
   2  -8   7        3.04        1.40      0.52 o
   3  -8   7       70.45       64.54      1.83 o
   4  -8   7       72.01       61.98      2.09 o
   5  -8   7       13.61       14.76      1.23 o
   6  -8   7        0.00        0.35      0.97 o
   7  -8   7        0.95       -0.45      1.00 o
   8  -8   7        7.32        6.29      1.37 o
   9  -8   7        0.37        1.56      1.30 o
  -9  -7   7        0.61        0.93      1.43 o
  -8  -7   7       20.47       19.46      1.33 o
  -7  -7   7       32.92       33.56      1.54 o
  -6  -7   7        1.49        1.40      0.82 o
  -5  -7   7       45.51       35.84      1.55 o
  -4  -7   7       22.03       18.49      1.04 o
  -3  -7   7        0.75        0.01      0.61 o
  -2  -7   7       22.18       18.19      0.94 o
  -1  -7   7      168.63      176.25      2.27 o
   0  -7   7       50.55       53.20      1.54 o
   1  -7   7        3.95        2.76      0.41 o
   2  -7   7       33.78       33.88      1.17 o
   3  -7   7        8.49        7.08      0.76 o
   4  -7   7        0.18       -0.01      0.62 o
   5  -7   7       28.82       34.95      1.41 o
   6  -7   7        1.01        0.52      0.97 o
   7  -7   7        1.64       -0.58      0.94 o
   8  -7   7        2.51        3.21      1.21 o
   9  -7   7        0.30        1.42      1.24 o
  -9  -6   7       16.08       17.64      1.44 o
  -8  -6   7        4.20        4.63      0.73 o
  -7  -6   7        0.72       -0.40      0.69 o
  -6  -6   7       31.29       29.61      1.35 o
  -5  -6   7        3.12        3.91      0.79 o
  -4  -6   7      240.68      237.39      3.26 o
  -3  -6   7      189.47      185.49      2.52 o
  -2  -6   7       76.19       75.88      1.20 o
  -1  -6   7       15.47       17.79      0.58 o
   0  -6   7       99.62       82.95      1.58 o
   1  -6   7        2.43        2.29      0.44 o
   2  -6   7        0.31        0.62      0.37 o
   3  -6   7       31.14       34.14      1.00 o
   4  -6   7       86.18       74.87      1.88 o
   5  -6   7        9.14        8.40      0.92 o
   6  -6   7       24.91       27.13      1.48 o
   7  -6   7        1.17        2.20      1.10 o
   8  -6   7        7.06        7.41      1.53 o
   9  -6   7        0.09        1.34      1.20 o
 -10  -5   7        0.24       -1.70      1.70 o
  -9  -5   7        4.80        6.50      0.89 o
  -8  -5   7        0.58        0.40      0.57 o
  -7  -5   7        0.51        0.99      0.56 o
  -6  -5   7        7.89        7.85      0.94 o
  -5  -5   7      369.84      376.32      5.68 o
  -4  -5   7      447.47      454.91      4.82 o
  -3  -5   7      189.78      189.94      3.37 o
  -2  -5   7       61.63       46.20      0.86 o
  -1  -5   7       16.27       12.53      0.65 o
   0  -5   7       16.50       21.55      0.64 o
   1  -5   7       17.22       21.82      0.87 o
   2  -5   7       72.28       68.42      1.32 o
   3  -5   7       11.61       10.55      0.61 o
   4  -5   7      149.67      141.46      2.65 o
   5  -5   7        2.27        2.24      0.71 o
   6  -5   7        5.05        2.30      0.88 o
   7  -5   7        2.51        4.19      1.14 o
   8  -5   7       18.63       23.72      2.28 o
   9  -5   7        2.03        2.18      1.21 o
 -10  -4   7        0.37        2.67      1.81 o
  -9  -4   7        0.40       -0.30      0.51 o
  -8  -4   7        0.79        1.45      0.59 o
  -7  -4   7        0.00        0.54      0.53 o
  -6  -4   7      244.84      244.34      3.13 o
  -5  -4   7        3.30        3.51      0.63 o
  -4  -4   7       41.95       30.49      0.92 o
  -3  -4   7        1.36        0.24      0.33 o
  -2  -4   7       22.44       25.39      0.68 o
  -1  -4   7        0.13        0.65      0.32 o
   0  -4   7        4.59        1.90      0.40 o
   1  -4   7        7.79        5.80      0.50 o
   2  -4   7       15.69       11.33      0.58 o
   3  -4   7        3.68        4.64      0.51 o
   4  -4   7        3.05       -0.58      0.58 o
   5  -4   7       54.99       46.66      1.53 o
   6  -4   7        3.98        5.17      0.94 o
   7  -4   7        0.76        1.00      0.86 o
   8  -4   7        0.30        0.37      0.98 o
   9  -4   7        2.24        7.04      1.53 o
 -11  -3   7        2.09        1.05      1.66 o
 -10  -3   7        7.92        7.01      1.85 o
  -9  -3   7        6.04        6.85      1.43 o
  -8  -3   7        0.36       -0.12      0.41 o
  -7  -3   7        0.09        0.09      0.60 o
  -6  -3   7       15.98       17.00      0.96 o
  -5  -3   7      127.15      133.01      2.02 o
  -4  -3   7      584.08      600.39      5.89 o
  -3  -3   7      528.98      561.61      5.19 o
  -2  -3   7      128.66      126.23      1.48 o
  -1  -3   7       44.88       47.74      0.87 o
   0  -3   7      653.74      675.94      5.82 o
   1  -3   7      818.50      846.47      6.75 o
   2  -3   7       32.41       37.16      0.95 o
   3  -3   7      151.25      133.81      1.73 o
   4  -3   7      622.27      608.44      6.25 o
   5  -3   7       32.55       24.30      1.04 o
   6  -3   7       18.36       15.19      1.04 o
   7  -3   7        0.52       -0.60      0.78 o
   8  -3   7        0.02        0.55      1.15 o
   9  -3   7        0.28        0.66      1.44 o
 -11  -2   7        7.85        7.26      1.81 o
 -10  -2   7        1.54        0.31      0.92 o
  -9  -2   7        0.03       -0.56      0.79 o
  -8  -2   7        4.62        5.63      0.75 o
  -7  -2   7        8.64        8.75      0.55 o
  -6  -2   7      146.41      156.67      2.18 o
  -5  -2   7       82.41       87.74      1.50 o
  -4  -2   7       24.22       30.24      1.03 o
  -3  -2   7       44.72       48.52      0.90 o
  -2  -2   7       86.68       92.49      1.13 o
  -1  -2   7      233.15      233.70      2.28 o
   0  -2   7      290.66      269.14      3.25 o
   1  -2   7       27.35       36.34      1.16 o
   2  -2   7       12.10       10.96      0.77 o
   3  -2   7      449.94      434.46      4.08 o
   4  -2   7        2.46        3.91      0.60 o
   5  -2   7        1.85        1.51      0.66 o
   6  -2   7        7.95        9.65      1.03 o
   7  -2   7       15.40       16.45      1.48 o
   8  -2   7        0.43        0.87      1.08 o
   9  -2   7        1.40       -1.96      3.59 o
 -11  -1   7        0.01        1.17      0.94 o
 -10  -1   7       20.21       23.70      1.40 o
  -9  -1   7        0.00        1.29      0.91 o
  -8  -1   7        9.09        5.88      0.74 o
  -7  -1   7       13.31       16.12      0.60 o
  -6  -1   7       52.58       54.00      1.08 o
  -5  -1   7       86.41       91.19      1.36 o
  -4  -1   7       11.57       10.07      0.50 o
  -3  -1   7      212.49      228.97      2.44 o
  -2  -1   7        5.94       13.14      0.44 o
  -1  -1   7       16.72       18.58      0.73 o
   0  -1   7       27.09       24.90      0.74 o
   1  -1   7       68.35       76.89      1.34 o
   2  -1   7       31.31       30.11      0.91 o
   3  -1   7       10.87        7.33      0.54 o
   4  -1   7       17.53       18.33      0.93 o
   5  -1   7       18.07       18.26      0.97 o
   6  -1   7        3.76        4.39      0.93 o
   7  -1   7        8.03        8.55      1.31 o
   8  -1   7        3.22        4.18      1.23 o
   9  -1   7        0.94       -0.25      1.51 o
 -11   0   7       10.67        8.15      1.72 o
 -10   0   7        8.59        8.85      0.90 o
  -9   0   7       10.93       14.10      1.30 o
  -8   0   7        4.26        4.75      0.54 o
  -7   0   7       33.37       28.33      0.71 o
  -6   0   7       48.13       57.77      0.99 o
  -5   0   7      187.00      195.00      2.46 o
  -4   0   7      154.31      144.31      1.83 o
  -3   0   7        4.81       10.66      0.55 o
  -2   0   7       65.02       61.00      0.96 o
  -1   0   7     1866.16     2023.44     22.29 o
   0   0   7       31.50       27.09      0.73 o
   1   0   7       65.17       67.04      1.29 o
   2   0   7       21.50       20.52      0.70 o
   3   0   7       26.57       29.52      0.86 o
   4   0   7      164.11      150.56      3.76 o
   5   0   7       16.41       13.87      0.92 o
   6   0   7       34.49       33.14      1.84 o
   7   0   7        4.97        2.41      1.14 o
   8   0   7        3.09        5.76      1.32 o
   9   0   7        2.73       -0.98      2.79 o
  -9   1   7        0.15       -1.00      1.76 o
  -8   1   7       10.24        9.77      0.59 o
  -7   1   7       15.69       18.02      0.57 o
  -6   1   7       61.63       70.18      1.35 o
  -5   1   7       69.84       67.46      1.21 o
  -4   1   7      204.06      213.47      2.45 o
  -3   1   7      138.25      157.70      1.75 o
  -2   1   7        0.91        3.48      0.34 o
  -1   1   7       54.64       41.41      0.91 o
   0   1   7      163.90      175.85      2.04 o
   1   1   7      296.27      320.56      3.43 o
   2   1   7       81.39       90.95      1.45 o
   3   1   7       31.15       23.69      1.00 o
   4   1   7       10.49        9.46      0.88 o
   5   1   7        2.91        2.89      0.83 o
   6   1   7        0.01       -0.57      0.90 o
   7   1   7        0.50        0.65      1.06 o
   8   1   7        3.16        4.45      1.33 o
 -11   2   7       10.94       11.18      2.97 o
  -9   2   7        3.40        4.59      2.30 o
  -8   2   7       82.30       82.30      1.58 o
  -7   2   7       37.87       31.64      0.74 o
  -6   2   7       37.07       39.12      0.90 o
  -5   2   7       14.89       16.14      0.56 o
  -4   2   7      140.65      160.35      1.87 o
  -3   2   7        7.35        3.50      0.37 o
  -2   2   7      101.75      101.02      1.37 o
  -1   2   7        2.92        3.54      0.46 o
   0   2   7        3.32        5.55      0.47 o
   1   2   7        6.71        5.16      0.46 o
   2   2   7        3.62        5.95      0.52 o
   3   2   7       21.89       18.89      1.22 o
   4   2   7       44.07       36.63      1.41 o
   5   2   7        0.16       -0.80      0.80 o
   6   2   7        0.73        0.11      1.35 o
   7   2   7       13.62       15.54      1.65 o
   8   2   7       24.19       28.74      2.07 o
 -10   3   7       16.17       14.69      2.99 o
  -9   3   7        1.14        1.04      0.92 o
  -8   3   7       21.39       22.55      1.04 o
  -7   3   7       39.60       43.71      0.96 o
  -6   3   7      121.73      115.15      1.72 o
  -5   3   7       68.46       63.06      1.25 o
  -4   3   7        3.60        1.76      0.35 o
  -3   3   7      441.39      449.06      4.08 o
  -2   3   7      267.62      242.86      2.52 o
  -1   3   7       10.69        9.31      0.60 o
   0   3   7        2.12        2.02      0.41 o
   1   3   7       12.59        9.84      0.65 o
   2   3   7      111.52      117.32      1.87 o
   3   3   7       21.75       14.90      1.01 o
   4   3   7       18.08       17.07      1.45 o
   5   3   7        0.00       -0.93      0.94 o
   6   3   7       10.21        5.51      1.29 o
   7   3   7        4.79        7.18      1.69 o
   8   3   7        0.08        1.22      1.69 o
 -10   4   7       22.76       24.80      1.64 o
  -9   4   7       13.76       14.71      0.98 o
  -8   4   7        7.65        8.28      0.67 o
  -7   4   7       38.36       36.34      0.92 o
  -6   4   7      159.61      146.77      2.19 o
  -5   4   7       51.57       48.63      1.04 o
  -4   4   7      115.89      130.52      1.78 o
  -3   4   7       96.28       90.26      1.51 o
  -2   4   7        0.00       -0.06      0.30 o
  -1   4   7      455.87      440.51      4.97 o
   0   4   7       29.14       23.88      0.84 o
   1   4   7       10.61        9.14      0.80 o
   2   4   7        2.97        1.77      0.61 o
   3   4   7       84.75       79.50      3.93 o
   4   4   7        2.99        3.94      1.54 o
   5   4   7        9.49       10.01      1.95 o
   6   4   7       11.83       11.71      1.97 o
   7   4   7       31.81       31.49      2.81 o
 -11   5   7        1.00       -0.20      0.74 o
 -10   5   7        3.58        2.23      0.60 o
  -9   5   7        3.11        1.94      0.57 o
  -8   5   7        4.44        4.66      0.44 o
  -7   5   7        0.00        0.15      0.40 o
  -6   5   7       56.70       59.57      1.33 o
  -5   5   7        0.13        0.45      0.40 o
  -4   5   7       17.23       17.43      0.69 o
  -3   5   7        1.53        1.05      0.41 o
  -2   5   7      138.80      112.93      1.77 o
  -1   5   7      380.79      343.82      4.55 o
   0   5   7      103.29       95.55      1.70 o
   1   5   7       87.35       85.49      2.18 o
   2   5   7       40.36       33.33      1.55 o
   3   5   7      162.84      156.82      3.42 o
   4   5   7       11.74        6.67      1.20 o
   5   5   7        4.25        0.92      1.49 o
   6   5   7        4.96        5.30      1.83 o
   7   5   7        5.26        8.22      2.67 o
 -12   6   7        5.41        8.64      3.74 o
 -11   6   7       12.82       11.36      2.33 o
 -10   6   7       20.92       23.49      1.94 o
  -9   6   7        2.60        1.25      0.57 o
  -8   6   7       69.11       61.01      1.22 o
  -7   6   7       53.55       47.58      1.30 o
  -6   6   7      438.90      433.49      5.09 o
  -5   6   7      426.04      431.38      5.68 o
  -4   6   7        3.36        3.14      0.47 o
  -3   6   7       74.13       75.41      1.50 o
  -2   6   7        2.76        2.45      0.47 o
  -1   6   7      103.07       98.80      1.75 o
   0   6   7        5.28        3.99      0.62 o
   1   6   7       23.44       20.80      1.35 o
   2   6   7        3.18        3.94      1.11 o
   3   6   7       19.89       16.29      1.61 o
   4   6   7        2.82        3.44      2.20 o
   5   6   7        3.13        2.62      1.64 o
   6   6   7       13.02        9.76      2.89 o
 -11   7   7        1.32       -1.58      1.58 o
 -10   7   7        9.82       12.68      1.08 o
  -9   7   7        0.87        0.15      0.46 o
  -8   7   7        0.13       -0.27      0.46 o
  -7   7   7        0.17       -0.02      0.50 o
  -6   7   7        4.34        3.93      0.66 o
  -5   7   7        9.05       10.14      0.71 o
  -4   7   7        1.17        0.11      0.52 o
  -3   7   7      321.25      312.61      4.50 o
  -2   7   7       53.72       65.80      1.70 o
  -1   7   7      488.41      459.42      7.93 o
   0   7   7      105.85       96.18      3.61 o
   1   7   7        1.06        1.72      1.23 o
   2   7   7        0.81        0.34      1.25 o
   3   7   7        0.11       -0.22      1.25 o
   4   7   7        7.52       12.18      2.87 o
   5   7   7        0.40        0.45      2.05 o
   6   7   7        1.26        1.95      2.44 o
 -11   8   7        0.03       -1.31      1.31 o
 -10   8   7        0.09       -0.13      1.29 o
  -9   8   7        1.92        2.78      0.66 o
  -8   8   7       41.10       40.97      1.40 o
  -7   8   7       13.05       11.63      0.92 o
  -6   8   7       51.41       49.18      1.81 o
  -5   8   7        0.45        0.08      0.57 o
  -4   8   7        3.50        0.59      0.62 o
  -3   8   7        0.84       -0.19      0.90 o
  -2   8   7       13.90       13.69      1.18 o
  -1   8   7       10.21        8.83      1.30 o
   0   8   7      184.80      173.12      5.18 o
   1   8   7        1.62        0.01      1.19 o
   2   8   7        0.18       -1.52      1.78 o
   3   8   7        7.11        6.46      4.35 o
   4   8   7        2.60        0.66      2.19 o
   5   8   7        3.49       -1.44      2.19 o
 -11   9   7        0.62        0.63      1.74 o
 -10   9   7        6.77        5.56      1.05 o
  -9   9   7       12.36       14.35      1.21 o
  -8   9   7        0.40        0.33      0.67 o
  -7   9   7       50.89       55.52      1.74 o
  -6   9   7       14.50       14.57      1.07 o
  -5   9   7        0.23       -0.57      0.64 o
  -4   9   7       11.91        6.89      1.22 o
  -3   9   7       15.43       11.57      1.19 o
  -2   9   7       40.34       33.73      2.05 o
  -1   9   7       80.16       75.35      4.27 o
   0   9   7       58.13       67.65      4.79 o
   1   9   7       20.34       23.68      3.47 o
   2   9   7       25.13       30.76      2.57 o
   3   9   7       26.37       35.07      3.73 o
   4   9   7        2.65        2.91      2.56 o
   5   9   7        1.47        1.83      2.54 o
 -11  10   7        0.02        1.33      2.03 o
 -10  10   7        0.86        1.24      0.92 o
  -9  10   7        0.10       -0.65      0.73 o
  -8  10   7        3.58        1.76      0.77 o
  -7  10   7       21.64       20.54      1.20 o
  -6  10   7       12.47       14.60      1.30 o
  -5  10   7        5.18        5.11      1.04 o
  -4  10   7       37.41       38.07      1.98 o
  -3  10   7        9.30        9.24      1.40 o
  -2  10   7        0.04       -1.26      1.26 o
  -1  10   7       17.24       16.03      2.19 o
   0  10   7        4.25        3.97      1.61 o
   1  10   7        0.45        0.95      1.52 o
   2  10   7        8.78       10.74      4.19 o
   3  10   7        0.88        3.49      2.63 o
   4  10   7        5.65        3.14      2.79 o
 -10  11   7        1.15        0.67      1.06 o
  -9  11   7        1.80        1.42      0.87 o
  -8  11   7        2.02        0.20      0.94 o
  -7  11   7        9.13        8.98      1.15 o
  -6  11   7        1.66        1.76      1.04 o
  -5  11   7        1.94        0.80      0.91 o
  -4  11   7       13.02       10.57      1.28 o
  -3  11   7        0.49        0.88      1.34 o
  -2  11   7       16.94       19.68      2.10 o
  -1  11   7        1.27        1.23      1.52 o
   0  11   7        0.63       -0.64      1.41 o
   1  11   7        0.54       -0.28      1.55 o
   2  11   7       17.16       23.20      2.65 o
   3  11   7       63.60       81.90      6.19 o
 -10  12   7        0.56       -1.09      1.28 o
  -9  12   7        0.08        0.71      1.05 o
  -8  12   7        0.45        1.61      1.06 o
  -7  12   7        0.14        0.38      0.99 o
  -6  12   7        0.12        1.42      1.10 o
  -5  12   7        0.00        0.17      1.03 o
  -4  12   7        0.86        1.78      1.06 o
  -3  12   7       14.91       15.52      2.12 o
  -2  12   7       13.08        8.05      2.41 o
  -1  12   7        1.37        1.51      1.55 o
   0  12   7        0.34        2.06      1.77 o
   1  12   7        5.16        4.40      1.93 o
   2  12   7       34.78       35.80      3.20 o
  -9  13   7        3.82        3.64      1.77 o
  -8  13   7        1.77        3.76      1.22 o
  -7  13   7        0.60        1.10      1.29 o
  -6  13   7        0.21       -0.38      1.45 o
  -5  13   7        0.22        0.07      1.29 o
  -4  13   7       19.73       18.27      1.85 o
  -3  13   7       35.02       38.14      2.42 o
  -2  13   7        9.08       11.34      2.23 o
  -1  13   7        0.87       -1.52      1.52 o
   0  13   7        1.89        1.77      1.84 o
   1  13   7        0.61       -1.13      1.86 o
  -8  14   7        0.66        2.64      1.81 o
  -7  14   7       11.60       17.45      3.28 o
  -6  14   7       25.27       38.60      4.10 o
  -5  14   7       31.81       38.44      4.27 o
  -4  14   7       44.48       55.61      5.09 o
  -3  14   7        0.02       -0.92      2.42 o
  -2  14   7        1.75        0.10      2.09 o
  -1  14   7        0.79       -1.34      2.81 o
  -6  15   7       11.79       11.86      3.24 o
  -5  15   7        9.36       15.38      3.59 o
  -4  15   7        0.02        0.06      2.77 o
  -3  15   7        6.15        5.90      2.16 o
   0 -16   8        9.69        7.79      3.10 o
   1 -16   8        1.61        4.47      2.04 o
   2 -16   8        0.02        1.23      1.77 o
   3 -16   8        1.63        1.26      1.81 o
  -2 -15   8        1.65        3.26      2.75 o
  -1 -15   8        0.31        0.85      1.85 o
   0 -15   8        0.06        0.17      1.60 o
   1 -15   8        0.10        1.30      1.73 o
   2 -15   8        0.03        0.43      1.57 o
   3 -15   8        0.17       -0.52      1.62 o
   4 -15   8        6.09        7.32      2.03 o
   5 -15   8        3.62        2.07      2.44 o
  -3 -14   8        1.86       -2.26      2.26 o
  -2 -14   8        5.39        8.29      2.99 o
  -1 -14   8       19.65       25.01      3.11 o
   0 -14   8        2.85        5.27      1.89 o
   1 -14   8        2.03        1.12      1.81 o
   2 -14   8        1.25        0.20      1.63 o
   3 -14   8        0.10       -0.85      1.44 o
   4 -14   8        0.02       -0.45      1.55 o
   5 -14   8        0.02       -2.05      2.05 o
   6 -14   8        0.01        0.02      2.28 o
  -5 -13   8        0.04        0.04      2.52 o
  -4 -13   8        4.85        4.02      2.77 o
  -3 -13   8        5.04        6.99      2.61 o
  -2 -13   8        1.96        1.54      2.63 o
  -1 -13   8       14.33       20.42      2.37 o
   0 -13   8        2.93        1.25      1.55 o
   1 -13   8        0.23        0.03      1.50 o
   2 -13   8        0.02       -0.42      1.43 o
   3 -13   8        2.12        1.72      2.14 o
   4 -13   8        3.19        4.61      1.63 o
   5 -13   8        3.42        0.64      1.99 o
   6 -13   8        1.18        2.60      2.34 o
   7 -13   8        0.33       -0.47      2.30 o
  -6 -12   8        0.05        1.39      2.50 o
  -5 -12   8        2.03       -0.57      2.48 o
  -4 -12   8        1.33        1.33      2.32 o
  -3 -12   8       11.72       12.06      3.12 o
  -2 -12   8        0.06        0.13      1.28 o
  -1 -12   8        1.87        0.43      1.86 o
   0 -12   8        0.01       -0.13      1.32 o
   1 -12   8        1.46       -0.40      1.30 o
   2 -12   8        0.06        0.77      1.32 o
   3 -12   8       11.03       12.01      1.92 o
   4 -12   8        3.96        4.17      1.56 o
   5 -12   8        0.08       -0.21      1.85 o
   6 -12   8        0.04        0.35      2.03 o
   7 -12   8        0.56        4.35      2.42 o
  -6 -11   8        0.02        3.38      1.83 o
  -5 -11   8       17.42       15.45      2.34 o
  -4 -11   8       14.12       16.89      2.88 o
  -3 -11   8        1.50        0.13      1.92 o
  -2 -11   8        3.21        6.71      1.60 o
  -1 -11   8        1.01        1.05      1.36 o
   0 -11   8        5.71        7.40      1.67 o
   1 -11   8        0.59       -0.77      1.17 o
   2 -11   8        0.78       -1.10      1.10 o
   3 -11   8        1.42       -0.08      1.88 o
   4 -11   8        0.49       -1.07      1.07 o
   5 -11   8        3.62        2.34      1.48 o
   6 -11   8       12.68        8.00      2.58 o
   7 -11   8       24.74       38.21      4.02 o
   8 -11   8        4.88        5.31      2.48 o
  -7 -10   8        0.51        1.44      1.25 o
  -6 -10   8        0.26        1.72      1.21 o
  -5 -10   8       26.21       25.22      1.91 o
  -4 -10   8        0.66       -0.24      1.01 o
  -3 -10   8        0.14       -0.71      0.83 o
  -2 -10   8       18.28       21.07      2.48 o
  -1 -10   8       17.54       16.05      1.54 o
   0 -10   8        1.89        2.75      1.28 o
   1 -10   8        0.01       -1.08      1.08 o
   2 -10   8       22.32       18.27      1.96 o
   3 -10   8       11.45       11.83      1.75 o
   4 -10   8        1.95        1.00      1.08 o
   5 -10   8       43.20       43.22      3.50 o
   6 -10   8        7.75        7.06      1.97 o
   7 -10   8        0.75       -0.35      1.52 o
   8 -10   8        3.54       10.88      2.21 o
  -8  -9   8        2.57        1.80      1.63 o
  -7  -9   8        0.08       -1.00      1.06 o
  -6  -9   8        6.09        6.18      1.66 o
  -5  -9   8        2.94        3.51      1.18 o
  -4  -9   8       27.27       27.27      1.80 o
  -3  -9   8        0.18       -0.76      0.76 o
  -2  -9   8       11.38       12.67      1.17 o
  -1  -9   8        0.24       -0.43      0.77 o
   0  -9   8       11.58       10.93      1.33 o
   1  -9   8       45.44       36.97      2.34 o
   2  -9   8        0.94       -0.65      1.57 o
   3  -9   8       65.73       67.35      2.59 o
   4  -9   8       15.24       12.81      1.45 o
   5  -9   8        0.46        0.37      1.10 o
   6  -9   8        4.89        2.45      2.17 o
   7  -9   8       10.50       18.33      2.20 o
   8  -9   8        0.25        0.34      1.53 o
  -8  -8   8        5.41        8.09      1.83 o
  -7  -8   8        7.75        8.36      1.30 o
  -6  -8   8       15.98       18.60      1.72 o
  -5  -8   8       68.25       67.24      2.23 o
  -4  -8   8        0.43        0.30      0.81 o
  -3  -8   8       74.66       80.29      2.08 o
  -2  -8   8      248.63      259.04      4.07 o
  -1  -8   8      355.92      327.81      4.81 o
   0  -8   8       60.63       59.90      1.63 o
   1  -8   8       31.03       26.71      1.15 o
   2  -8   8       88.37       75.83      2.29 o
   3  -8   8        0.02       -0.70      0.79 o
   4  -8   8        0.96        0.23      0.82 o
   5  -8   8        6.56        5.69      1.06 o
   6  -8   8       10.90       11.61      1.48 o
   7  -8   8        0.36        0.05      1.14 o
   8  -8   8        0.39       -1.16      1.21 o
   9  -8   8        1.81        4.22      1.85 o
  -9  -7   8        0.37        0.75      1.42 o
  -8  -7   8        0.37       -0.40      0.71 o
  -7  -7   8        0.06       -0.32      0.69 o
  -6  -7   8       35.89       32.07      1.55 o
  -5  -7   8        3.73        0.23      0.78 o
  -4  -7   8      159.16      145.35      2.73 o
  -3  -7   8      101.62      103.82      2.24 o
  -2  -7   8       49.52       47.42      1.27 o
  -1  -7   8       43.14       54.34      1.19 o
   0  -7   8       26.17       29.07      1.26 o
   1  -7   8       39.41       32.98      1.82 o
   2  -7   8        0.00       -0.16      0.46 o
   3  -7   8        6.13        2.28      0.75 o
   4  -7   8        0.21       -0.25      0.75 o
   5  -7   8       10.51        7.70      1.09 o
   6  -7   8        0.75        2.31      1.08 o
   7  -7   8        7.40        8.99      1.46 o
   8  -7   8        4.46        5.94      1.43 o
   9  -7   8        4.17        3.79      1.82 o
  -9  -6   8        1.97        1.87      1.05 o
  -8  -6   8       13.62       11.43      1.08 o
  -7  -6   8        0.29       -0.62      0.62 o
  -6  -6   8       19.80       22.21      1.10 o
  -5  -6   8       86.64       93.25      2.09 o
  -4  -6   8       40.40       36.79      1.21 o
  -3  -6   8      107.04      106.13      1.70 o
  -2  -6   8      512.02      508.14      4.51 o
  -1  -6   8      118.49      116.06      1.66 o
   0  -6   8      105.31      101.96      1.85 o
   1  -6   8       10.61       12.65      0.71 o
   2  -6   8      130.27      129.30      2.34 o
   3  -6   8        1.02       -0.57      0.57 o
   4  -6   8        3.67        0.74      0.74 o
   5  -6   8       34.83       34.38      1.63 o
   6  -6   8        0.82       -0.33      0.99 o
   7  -6   8        0.83       -0.86      1.52 o
   8  -6   8        4.42        2.80      1.29 o
   9  -6   8        0.02        0.39      1.56 o
 -10  -5   8        1.39        1.52      2.01 o
  -9  -5   8        0.16       -0.04      0.84 o
  -8  -5   8        0.98        0.79      0.71 o
  -7  -5   8        1.95        0.79      0.70 o
  -6  -5   8        3.56        3.24      0.65 o
  -5  -5   8       36.69       39.35      1.14 o
  -4  -5   8       15.65       13.53      0.82 o
  -3  -5   8        2.14        4.50      0.46 o
  -2  -5   8        2.52        1.52      0.37 o
  -1  -5   8        4.61        4.75      0.43 o
   0  -5   8       57.44       45.99      1.10 o
   1  -5   8       23.93       14.92      0.72 o
   2  -5   8        4.98        4.57      0.52 o
   3  -5   8      411.93      410.67      5.06 o
   4  -5   8       32.90       31.70      1.33 o
   5  -5   8       61.52       60.11      2.05 o
   6  -5   8        0.74        0.47      1.04 o
   7  -5   8        1.03        4.09      1.19 o
   8  -5   8       26.97       30.27      2.04 o
   9  -5   8        4.45        4.72      1.78 o
 -10  -4   8        0.56        0.18      1.74 o
  -9  -4   8        1.28        0.70      0.56 o
  -8  -4   8        1.87        1.01      0.62 o
  -7  -4   8       25.46       28.44      1.09 o
  -6  -4   8       42.95       47.18      1.30 o
  -5  -4   8        0.18        0.22      0.63 o
  -4  -4   8       17.39       16.65      0.73 o
  -3  -4   8       23.31       19.08      0.78 o
  -2  -4   8      108.90      103.13      1.40 o
  -1  -4   8       10.64        9.82      0.51 o
   0  -4   8        0.23        0.91      0.41 o
   1  -4   8       29.93       24.79      0.83 o
   2  -4   8        2.33        1.45      0.43 o
   3  -4   8       45.53       41.85      1.26 o
   4  -4   8       41.79       39.94      1.47 o
   5  -4   8       11.01       11.14      1.02 o
   6  -4   8       41.00       39.31      2.02 o
   7  -4   8        0.07        2.01      1.12 o
   8  -4   8       13.75       15.23      1.67 o
   9  -4   8        0.00       -1.50      1.50 o
 -10  -3   8        2.83        2.21      1.62 o
  -9  -3   8        2.95        1.54      1.46 o
  -8  -3   8        8.37        7.09      0.64 o
  -7  -3   8        8.32        7.79      0.80 o
  -6  -3   8       85.28       96.01      1.74 o
  -5  -3   8       37.29       44.08      1.16 o
  -4  -3   8        9.02        9.60      0.58 o
  -3  -3   8       45.30       43.53      0.98 o
  -2  -3   8       13.20       11.39      0.52 o
  -1  -3   8      326.71      336.88      3.15 o
   0  -3   8        6.16        4.95      0.44 o
   1  -3   8        1.27        2.03      0.39 o
   2  -3   8       78.18       71.46      1.59 o
   3  -3   8       94.32       97.08      1.78 o
   4  -3   8       10.84       12.37      0.88 o
   5  -3   8      133.00      124.52      2.59 o
   6  -3   8        4.34        3.27      1.07 o
   7  -3   8       11.39       11.05      1.45 o
   8  -3   8        0.47        2.02      1.23 o
   9  -3   8        0.18        0.12      1.54 o
 -11  -2   8        2.85        1.93      1.64 o
 -10  -2   8        0.14       -0.59      1.33 o
  -9  -2   8        2.78        1.39      1.00 o
  -8  -2   8        6.29        7.71      0.56 o
  -7  -2   8        7.33        9.11      0.60 o
  -6  -2   8       24.70       22.79      0.96 o
  -5  -2   8        5.09        7.51      0.58 o
  -4  -2   8      113.74      116.34      1.72 o
  -3  -2   8        2.61        4.62      0.41 o
  -2  -2   8      529.46      528.48      4.27 o
  -1  -2   8      436.22      444.61      3.90 o
   0  -2   8      806.10      812.52      6.94 o
   1  -2   8        8.98        8.89      0.71 o
   2  -2   8      114.47      102.52      1.68 o
   3  -2   8      176.18      162.24      2.26 o
   4  -2   8      113.47      103.33      2.47 o
   5  -2   8        4.39        3.82      0.81 o
   6  -2   8        0.01       -0.22      0.92 o
   7  -2   8        1.78        0.41      1.05 o
   8  -2   8        0.03       -1.08      1.08 o
   9  -2   8        0.02        1.13      2.52 o
 -11  -1   8        9.65       11.20      1.33 o
 -10  -1   8        0.86       -0.81      0.81 o
  -9  -1   8        7.44        6.94      1.01 o
  -8  -1   8        4.45        5.04      0.63 o
  -7  -1   8       43.08       42.16      1.02 o
  -6  -1   8       25.68       25.38      0.84 o
  -5  -1   8       17.60       16.71      0.76 o
  -4  -1   8       29.15       25.04      0.77 o
  -3  -1   8       22.03       22.28      0.68 o
  -2  -1   8      944.79      980.54      7.32 o
  -1  -1   8      354.14      405.22      3.81 o
   0  -1   8      103.81      104.07      1.51 o
   1  -1   8       29.13       29.48      0.88 o
   2  -1   8      103.52       90.40      1.49 o
   3  -1   8       11.03       10.40      0.78 o
   4  -1   8      149.21      135.70      2.99 o
   5  -1   8       31.16       29.57      1.35 o
   6  -1   8        0.02        0.81      1.28 o
   7  -1   8        0.06       -0.37      1.04 o
   8  -1   8        5.83        5.65      1.38 o
 -11   0   8        1.22        0.01      0.83 o
 -10   0   8        0.01        0.66      0.73 o
  -9   0   8       14.33       19.61      2.24 o
  -8   0   8        1.92        1.19      0.52 o
  -7   0   8       29.12       29.92      0.85 o
  -6   0   8       35.79       35.52      1.07 o
  -5   0   8       55.76       55.34      1.19 o
  -4   0   8        4.02        3.15      0.41 o
  -3   0   8       19.43       16.55      0.62 o
  -2   0   8        5.06        2.04      0.34 o
  -1   0   8       39.47       47.77      1.52 o
   0   0   8      234.43      229.65      2.66 o
   1   0   8        0.92        1.13      0.40 o
   2   0   8       10.83       11.16      0.63 o
   3   0   8      161.04      142.86      2.66 o
   4   0   8        1.00        1.06      0.72 o
   5   0   8        0.01       -0.89      0.89 o
   6   0   8        1.00        0.27      1.06 o
   7   0   8       14.03       15.53      1.65 o
   8   0   8        8.08        6.50      1.44 o
 -11   1   8       25.28       27.44      2.41 o
 -10   1   8        1.57        2.33      0.73 o
  -9   1   8        5.08        7.61      1.02 o
  -8   1   8        3.59        2.10      0.53 o
  -7   1   8       24.64       20.17      0.92 o
  -6   1   8       37.37       36.41      1.10 o
  -5   1   8        5.90        8.39      0.63 o
  -4   1   8       16.20       17.67      0.72 o
  -3   1   8      233.40      237.36      2.63 o
  -2   1   8        5.53       10.70      0.50 o
  -1   1   8      238.39      262.38      2.92 o
   0   1   8       15.07       15.90      0.68 o
   1   1   8        2.57        2.95      0.47 o
   2   1   8      105.94      112.87      1.82 o
   3   1   8       72.41       70.29      1.86 o
   4   1   8        8.77        9.89      1.07 o
   5   1   8        0.40       -0.90      0.90 o
   6   1   8        0.01       -0.84      1.00 o
   7   1   8        0.38        1.36      1.22 o
   8   1   8        0.00       -1.51      1.56 o
 -10   2   8        1.29       -0.68      0.73 o
  -9   2   8        1.57        2.50      1.10 o
  -8   2   8        0.10       -0.28      0.47 o
  -7   2   8      165.45      171.54      3.21 o
  -6   2   8      149.05      153.66      2.18 o
  -5   2   8       10.54        5.90      0.46 o
  -4   2   8        0.68        0.04      0.36 o
  -3   2   8      104.95       99.94      1.90 o
  -2   2   8        0.42        0.37      0.33 o
  -1   2   8       12.26        6.59      0.52 o
   0   2   8       39.43       36.99      1.00 o
   1   2   8        8.60        7.57      0.60 o
   2   2   8       60.78       63.68      1.48 o
   3   2   8      137.08      126.24      2.61 o
   4   2   8        9.66       13.15      1.18 o
   5   2   8        2.65        4.12      1.17 o
   6   2   8        1.56        2.01      1.21 o
   7   2   8       16.81       21.62      4.79 o
   8   2   8        0.20        1.70      2.60 o
 -10   3   8        3.01        1.35      0.68 o
  -9   3   8        5.84        5.33      0.81 o
  -8   3   8        3.32        4.86      0.49 o
  -7   3   8        3.76        3.64      0.46 o
  -6   3   8       74.69       72.08      1.41 o
  -5   3   8       38.68       37.05      0.94 o
  -4   3   8      188.49      202.91      2.38 o
  -3   3   8       35.92       38.14      1.01 o
  -2   3   8       18.63       21.28      0.70 o
  -1   3   8       26.00       29.93      0.97 o
   0   3   8       64.90       47.95      1.16 o
   1   3   8        7.79        6.91      0.61 o
   2   3   8       12.86       14.46      1.07 o
   3   3   8      106.99      103.25      3.28 o
   4   3   8        0.43       -0.75      0.75 o
   5   3   8        8.35        8.26      1.77 o
   6   3   8        1.89        0.40      1.50 o
   7   3   8        0.55       -1.23      2.45 o
 -11   4   8        0.35        0.17      0.75 o
 -10   4   8        3.04        3.36      0.80 o
  -9   4   8        5.72        4.07      0.82 o
  -8   4   8        3.94        4.34      0.47 o
  -7   4   8        5.28        4.81      0.66 o
  -6   4   8       68.34       62.57      1.46 o
  -5   4   8      655.02      620.40      6.21 o
  -4   4   8      337.32      314.87      3.37 o
  -3   4   8       42.89       44.98      1.12 o
  -2   4   8      118.37      127.65      1.77 o
  -1   4   8      104.35       97.14      1.78 o
   0   4   8      101.14      106.69      1.81 o
   1   4   8       12.55       10.77      0.92 o
   2   4   8       11.47       11.96      1.12 o
   3   4   8       51.63       48.63      3.58 o
   4   4   8       54.35       56.50      2.84 o
   5   4   8        3.09       -0.41      1.61 o
   6   4   8       30.39       34.91      6.02 o
   7   4   8       11.77       10.60      3.01 o
 -12   5   8        5.89        7.87      1.07 o
 -11   5   8        6.54        7.18      1.00 o
 -10   5   8        6.39        5.15      0.95 o
  -9   5   8       13.87       12.82      0.90 o
  -8   5   8        1.01       -0.25      0.44 o
  -7   5   8        0.54       -0.20      0.45 o
  -6   5   8      166.25      157.34      2.45 o
  -5   5   8        1.12        0.54      0.52 o
  -4   5   8        0.17        0.63      0.42 o
  -3   5   8       37.76       31.65      1.25 o
  -2   5   8      203.11      196.41      2.40 o
  -1   5   8        2.45        0.59      0.40 o
   0   5   8        3.31        1.55      0.54 o
   1   5   8       46.63       41.38      1.72 o
   2   5   8       62.37       70.07      2.68 o
   3   5   8       91.70       95.67      3.18 o
   4   5   8        0.30        1.34      1.21 o
   5   5   8        3.80        2.44      2.15 o
   6   5   8       10.66       10.56      2.87 o
 -11   6   8        3.78        3.23      1.00 o
 -10   6   8        2.94        1.71      1.54 o
  -9   6   8        0.39        0.04      0.69 o
  -8   6   8       23.93       22.16      0.89 o
  -7   6   8       14.60       15.02      0.82 o
  -6   6   8       40.43       35.47      1.19 o
  -5   6   8      334.55      317.67      3.79 o
  -4   6   8      255.47      238.63      4.61 o
  -3   6   8      170.11      154.84      2.82 o
  -2   6   8       18.37       15.16      0.97 o
  -1   6   8       54.85       41.01      1.76 o
   0   6   8       10.65       13.92      1.73 o
   1   6   8       49.90       52.03      2.79 o
   2   6   8       10.71       12.11      2.79 o
   3   6   8        0.11       -0.21      1.31 o
   4   6   8       35.23       34.81      3.94 o
   5   6   8        0.12       -0.27      2.13 o
   6   6   8        9.11        3.14      2.52 o
 -11   7   8        1.79        1.18      1.38 o
 -10   7   8        6.67        5.05      1.53 o
  -9   7   8       18.98       19.10      0.94 o
  -8   7   8       22.07       28.29      1.20 o
  -7   7   8        7.68        7.16      0.80 o
  -6   7   8       88.34       85.97      2.06 o
  -5   7   8        5.36        7.46      0.76 o
  -4   7   8       92.42       91.81      1.99 o
  -3   7   8      470.28      465.41      6.24 o
  -2   7   8        0.21        1.22      0.84 o
  -1   7   8       13.74        8.55      1.29 o
   0   7   8        5.23        2.63      1.72 o
   1   7   8        0.58       -0.17      1.18 o
   2   7   8        1.96        0.86      1.73 o
   3   7   8       10.89       14.74      2.06 o
   4   7   8        1.03       -0.02      2.15 o
   5   7   8        1.12        3.12      2.54 o
 -11   8   8        4.33        5.39      2.09 o
 -10   8   8        6.98        5.85      0.75 o
  -9   8   8        2.79        4.54      0.76 o
  -8   8   8        3.66        3.80      0.80 o
  -7   8   8       13.03       13.23      1.02 o
  -6   8   8      140.49      138.82      2.80 o
  -5   8   8      241.72      224.50      3.82 o
  -4   8   8        0.69       -0.31      0.66 o
  -3   8   8      262.32      244.35      4.55 o
  -2   8   8       44.29       41.57      3.07 o
  -1   8   8        3.48        2.01      1.30 o
   0   8   8        6.92        5.10      1.54 o
   1   8   8        1.84        2.94      1.51 o
   2   8   8       28.37       32.00      2.56 o
   3   8   8        2.61        3.74      1.81 o
   4   8   8       34.66       50.07      4.86 o
   5   8   8        6.61        9.84      3.14 o
 -11   9   8        0.94       -0.04      1.89 o
 -10   9   8        2.71        2.11      0.87 o
  -9   9   8        0.29       -0.31      0.71 o
  -8   9   8        4.63        6.63      1.08 o
  -7   9   8       18.08       15.11      1.23 o
  -6   9   8        1.96        2.83      0.86 o
  -5   9   8        0.01       -0.80      0.80 o
  -4   9   8        4.23        2.85      1.01 o
  -3   9   8       19.79       18.45      1.63 o
  -2   9   8        0.09       -1.00      1.00 o
  -1   9   8       11.89       10.51      1.75 o
   0   9   8        1.02       -1.08      1.08 o
   1   9   8        3.94        4.04      1.61 o
   2   9   8        6.59        4.99      2.56 o
   3   9   8       54.27       55.03      3.52 o
   4   9   8       11.06       14.56      3.41 o
 -10  10   8        0.49       -0.28      0.92 o
  -9  10   8       27.31       31.90      1.46 o
  -8  10   8        0.06        0.34      0.78 o
  -7  10   8        8.09        6.44      1.14 o
  -6  10   8        3.45        2.46      0.99 o
  -5  10   8        0.97       -0.41      0.90 o
  -4  10   8        0.91       -0.46      0.91 o
  -3  10   8       38.17       32.16      2.41 o
  -2  10   8       31.10       35.72      2.58 o
  -1  10   8        9.12        5.12      1.70 o
   0  10   8        0.00       -1.35      1.35 o
   1  10   8        8.02        9.01      1.96 o
   2  10   8       43.80       56.98      3.61 o
   3  10   8       15.13        8.23      3.22 o
 -10  11   8        0.57       -1.04      1.21 o
  -9  11   8       13.91       16.98      1.29 o
  -8  11   8        6.11        5.41      1.18 o
  -7  11   8        2.47        2.55      1.06 o
  -6  11   8        0.27        0.11      0.98 o
  -5  11   8        0.65       -1.09      1.09 o
  -4  11   8        8.42        8.21      1.41 o
  -3  11   8       63.67       69.35      3.73 o
  -2  11   8        0.07       -0.35      1.27 o
  -1  11   8        0.13        0.20      1.47 o
   0  11   8        1.81       -1.45      1.46 o
   1  11   8        2.92        7.11      2.06 o
   2  11   8        9.10       12.84      2.59 o
  -9  12   8        5.44       10.04      2.47 o
  -8  12   8        0.01        0.52      1.06 o
  -7  12   8        2.60        2.86      1.14 o
  -6  12   8        5.85        6.15      1.37 o
  -5  12   8       24.62       27.64      2.49 o
  -4  12   8       37.22       41.49      2.61 o
  -3  12   8        7.04        5.83      3.41 o
  -2  12   8       11.64       10.49      2.00 o
  -1  12   8        0.25        0.09      1.50 o
   0  12   8        0.54       -1.49      1.49 o
   1  12   8        7.75       11.18      2.62 o
  -9  13   8        1.60        2.46      1.99 o
  -8  13   8        4.56        9.03      1.46 o
  -7  13   8       16.18       18.30      2.08 o
  -6  13   8        4.68        4.22      1.82 o
  -5  13   8       10.22        8.01      1.85 o
  -4  13   8        9.41       13.69      2.26 o
  -3  13   8        0.07       -1.28      1.28 o
  -2  13   8        0.01        1.15      1.75 o
  -1  13   8        7.10        8.27      2.03 o
   0  13   8        8.29        7.86      2.27 o
  -7  14   8        2.14        2.67      2.56 o
  -6  14   8        0.04       -0.14      2.36 o
  -5  14   8        0.12       -2.36      2.36 o
  -4  14   8        9.14        3.20      2.93 o
  -3  14   8       15.04       23.30      2.72 o
  -2  14   8       10.17       11.90      2.36 o
  -1 -15   9        3.67        4.62      2.01 o
   0 -15   9        1.89        2.38      1.90 o
   1 -15   9        0.02       -0.28      1.64 o
   2 -15   9        1.59        1.90      1.78 o
   3 -15   9        0.21        0.32      1.82 o
   4 -15   9        0.88       -0.94      1.70 o
  -3 -14   9        2.25        1.23      2.73 o
  -2 -14   9        3.66        1.09      2.32 o
  -1 -14   9        5.70        3.33      3.32 o
   0 -14   9        4.02        5.53      3.35 o
   1 -14   9        0.48        2.10      1.71 o
   2 -14   9        6.63       11.88      3.17 o
   3 -14   9        4.30        4.71      1.89 o
   4 -14   9        0.51       -1.27      1.59 o
   5 -14   9        0.10        0.64      2.42 o
  -4 -13   9        0.11        1.58      2.50 o
  -3 -13   9        0.43        2.38      2.58 o
  -2 -13   9       10.12       13.26      2.16 o
  -1 -13   9       28.47       32.60      2.77 o
   0 -13   9        0.48        1.50      1.47 o
   1 -13   9        4.72        2.55      1.69 o
   2 -13   9        3.06        1.51      1.59 o
   3 -13   9        0.36       -0.10      1.54 o
   4 -13   9        3.32        1.92      1.55 o
   5 -13   9        0.46        0.39      2.24 o
   6 -13   9        2.53        6.56      2.81 o
  -5 -12   9        1.78        2.65      2.52 o
  -4 -12   9       12.15       22.05      3.59 o
  -3 -12   9        4.33        2.48      2.48 o
  -2 -12   9        5.79        8.69      1.85 o
  -1 -12   9        1.78        1.82      1.51 o
   0 -12   9        1.20        1.38      1.47 o
   1 -12   9        3.25        4.84      1.64 o
   2 -12   9        6.74        6.53      1.74 o
   3 -12   9        2.52        2.73      1.57 o
   4 -12   9        1.32       -0.38      2.55 o
   5 -12   9        1.19        1.35      2.22 o
   6 -12   9        0.80        1.97      2.26 o
   7 -12   9       13.85       26.23      3.77 o
  -6 -11   9        3.37        3.70      1.93 o
  -5 -11   9        4.04        3.66      1.91 o
  -4 -11   9       14.57       17.32      3.84 o
  -3 -11   9       13.85       11.94      2.87 o
  -2 -11   9       13.37       16.26      2.00 o
  -1 -11   9        4.09        1.67      1.44 o
   0 -11   9        1.87        0.71      1.35 o
   1 -11   9        4.79        6.17      1.66 o
   2 -11   9        9.47       17.01      3.30 o
   3 -11   9        5.54        3.13      1.50 o
   4 -11   9        1.22        2.05      1.46 o
   5 -11   9        0.00       -0.57      1.91 o
   6 -11   9        0.11        0.04      2.11 o
   7 -11   9        0.45        1.25      2.24 o
  -7 -10   9        2.72        3.03      1.81 o
  -6 -10   9        5.13        5.51      1.47 o
  -5 -10   9       11.89       14.80      1.68 o
  -4 -10   9       30.83       42.95      2.99 o
  -3 -10   9        2.11        1.26      1.17 o
  -2 -10   9        7.90        6.84      1.30 o
  -1 -10   9        0.65       -1.55      2.26 o
   0 -10   9        0.41       -1.19      1.19 o
   1 -10   9       19.20       20.06      2.05 o
   2 -10   9        1.49        2.00      1.33 o
   3 -10   9        4.58        5.07      1.53 o
   4 -10   9       14.58       10.30      1.80 o
   5 -10   9        2.36        0.39      1.99 o
   6 -10   9        0.02       -0.82      1.78 o
   7 -10   9       10.33       16.92      3.14 o
   8 -10   9        0.10        0.10      2.13 o
  -8  -9   9        0.01       -0.45      1.60 o
  -7  -9   9        8.03        7.95      1.22 o
  -6  -9   9        6.29        8.21      1.37 o
  -5  -9   9        3.68        5.58      1.28 o
  -4  -9   9       21.77       21.41      1.73 o
  -3  -9   9        6.35        4.67      1.00 o
  -2  -9   9       16.16       15.63      1.12 o
  -1  -9   9        7.87        5.49      1.60 o
   0  -9   9       17.32       13.27      1.75 o
   1  -9   9        9.81       11.91      1.84 o
   2  -9   9       13.18       10.37      1.71 o
   3  -9   9        8.23        6.56      1.52 o
   4  -9   9        0.43       -0.33      1.02 o
   5  -9   9        1.40        1.69      1.14 o
   6  -9   9        0.00        0.33      1.47 o
   7  -9   9        2.16        3.45      1.76 o
   8  -9   9        0.84        3.55      2.22 o
  -8  -8   9        0.06       -1.49      1.49 o
  -7  -8   9        5.51        3.81      1.03 o
  -6  -8   9        7.50        8.23      1.08 o
  -5  -8   9       25.63       28.68      1.53 o
  -4  -8   9       19.33       24.17      1.43 o
  -3  -8   9        9.69        8.39      0.91 o
  -2  -8   9        2.02        0.06      0.79 o
  -1  -8   9        2.57        2.76      1.08 o
   0  -8   9      107.02      106.84      4.95 o
   1  -8   9      171.69      147.69      4.59 o
   2  -8   9       13.51       12.53      1.42 o
   3  -8   9        8.29        5.19      1.31 o
   4  -8   9        0.58       -0.01      1.03 o
   5  -8   9        2.86        1.65      1.17 o
   6  -8   9        1.96        0.27      1.37 o
   7  -8   9        5.15        3.66      1.80 o
   8  -8   9        0.89        3.67      1.79 o
  -9  -7   9        0.54        0.32      1.44 o
  -8  -7   9        0.41       -0.24      0.86 o
  -7  -7   9       10.61       11.54      1.03 o
  -6  -7   9        6.39        6.42      0.90 o
  -5  -7   9       71.19       75.17      2.03 o
  -4  -7   9       93.67       93.57      2.23 o
  -3  -7   9       47.69       39.11      1.23 o
  -2  -7   9        4.97        3.72      0.63 o
  -1  -7   9       68.51       56.90      1.47 o
   0  -7   9       86.54       78.94      1.86 o
   1  -7   9        0.86        0.06      0.56 o
   2  -7   9       36.12       32.64      1.58 o
   3  -7   9       21.64       21.98      1.50 o
   4  -7   9        0.55       -0.81      0.82 o
   5  -7   9        0.49       -0.88      0.88 o
   6  -7   9        0.40        1.34      1.40 o
   7  -7   9       12.76       20.40      4.09 o
   8  -7   9        2.80        3.80      1.84 o
  -9  -6   9        2.58        2.26      1.41 o
  -8  -6   9        1.23        0.30      0.81 o
  -7  -6   9       10.06        5.98      0.97 o
  -6  -6   9       11.90        9.38      1.02 o
  -5  -6   9       40.94       45.20      1.57 o
  -4  -6   9        8.29        8.14      0.70 o
  -3  -6   9      113.75      125.16      2.74 o
  -2  -6   9       89.46       95.00      1.90 o
  -1  -6   9        1.30        1.66      0.47 o
   0  -6   9        0.07       -0.39      0.39 o
   1  -6   9        4.63        2.91      0.58 o
   2  -6   9       89.39       87.85      2.43 o
   3  -6   9       90.40       83.03      2.43 o
   4  -6   9       14.09       15.64      1.28 o
   5  -6   9        1.51        1.54      0.95 o
   6  -6   9        7.26       11.31      1.48 o
   7  -6   9        1.36        0.90      1.23 o
   8  -6   9        4.18        5.65      2.39 o
 -10  -5   9        1.36        1.48      2.01 o
  -9  -5   9        0.04       -0.82      0.88 o
  -8  -5   9       12.01       10.81      1.00 o
  -7  -5   9       53.42       60.15      1.88 o
  -6  -5   9        0.16        0.38      0.92 o
  -5  -5   9      135.00      128.61      3.64 o
  -4  -5   9      147.78      136.86      2.30 o
  -3  -5   9        4.30        2.36      0.54 o
  -2  -5   9      113.34      104.69      1.69 o
  -1  -5   9        3.73        3.54      0.44 o
   0  -5   9       84.36       89.66      1.62 o
   1  -5   9       21.10       19.04      0.84 o
   2  -5   9        8.05        4.18      0.81 o
   3  -5   9      222.43      203.11      3.95 o
   4  -5   9       38.44       34.08      1.65 o
   5  -5   9        1.36        1.02      1.15 o
   6  -5   9        0.44        0.59      1.09 o
   7  -5   9        0.01        1.62      1.21 o
   8  -5   9        3.64        4.76      1.50 o
 -10  -4   9        0.52       -0.37      1.70 o
  -9  -4   9        1.59        1.02      0.64 o
  -8  -4   9        8.25        7.52      0.83 o
  -7  -4   9       43.23       43.65      1.54 o
  -6  -4   9        0.17        0.29      0.60 o
  -5  -4   9       10.51       10.33      0.75 o
  -4  -4   9       29.80       26.83      1.06 o
  -3  -4   9       23.24       21.36      0.78 o
  -2  -4   9      201.84      204.36      2.37 o
  -1  -4   9       20.55       20.16      0.68 o
   0  -4   9       16.55       11.04      0.67 o
   1  -4   9       65.30       63.81      1.37 o
   2  -4   9     1201.24     1196.71     12.32 o
   3  -4   9      132.82      126.62      2.64 o
   4  -4   9       22.69       24.40      1.43 o
   5  -4   9       56.75       55.78      2.06 o
   6  -4   9       28.16       25.55      1.96 o
   7  -4   9        0.02        0.21      1.14 o
   8  -4   9        0.02        0.25      1.32 o
 -10  -3   9        0.24       -1.03      1.42 o
  -9  -3   9        5.76        7.34      0.84 o
  -8  -3   9        0.19       -0.24      0.57 o
  -7  -3   9        0.03       -0.36      0.49 o
  -6  -3   9        0.76        0.71      0.50 o
  -5  -3   9       20.02       21.10      0.90 o
  -4  -3   9       90.01       84.21      1.67 o
  -3  -3   9        1.04        1.48      0.45 o
  -2  -3   9        0.97        0.71      0.34 o
  -1  -3   9        0.03       -0.13      0.35 o
   0  -3   9       49.07       47.77      1.25 o
   1  -3   9        4.00        4.90      0.50 o
   2  -3   9      108.39       95.70      2.21 o
   3  -3   9       44.34       44.80      1.48 o
   4  -3   9       32.46       23.17      1.39 o
   5  -3   9        0.04       -0.03      0.82 o
   6  -3   9        1.47        0.87      1.05 o
   7  -3   9        7.69        3.79      1.32 o
   8  -3   9        0.00       -0.78      1.20 o
 -11  -2   9       14.26       17.80      2.34 o
 -10  -2   9        0.56       -0.37      1.41 o
  -9  -2   9       41.14       51.40      2.38 o
  -8  -2   9        0.73       -0.03      0.46 o
  -7  -2   9       87.75       90.47      1.69 o
  -6  -2   9        3.29        2.87      0.54 o
  -5  -2   9        8.46        7.09      0.62 o
  -4  -2   9      100.68      101.76      1.56 o
  -3  -2   9      134.73      134.54      1.76 o
  -2  -2   9      238.47      241.63      2.36 o
  -1  -2   9       65.10       62.09      1.21 o
   0  -2   9       19.43       22.62      0.81 o
   1  -2   9      100.59      101.49      1.71 o
   2  -2   9      545.52      506.26      5.14 o
   3  -2   9      300.57      308.58      4.14 o
   4  -2   9       25.94       24.18      1.65 o
   5  -2   9        4.83        4.88      1.46 o
   6  -2   9        2.62        1.13      1.32 o
   7  -2   9        1.34        2.03      1.26 o
   8  -2   9        1.22       -2.00      2.00 o
 -11  -1   9        0.43        0.86      1.52 o
 -10  -1   9        2.69        4.08      1.49 o
  -9  -1   9        3.54        2.63      0.95 o
  -8  -1   9        0.38        0.64      0.42 o
  -7  -1   9        3.98        6.15      0.59 o
  -6  -1   9       17.75       11.14      0.67 o
  -5  -1   9        0.42        0.61      0.41 o
  -4  -1   9       37.23       35.04      1.00 o
  -3  -1   9      229.35      233.84      2.70 o
  -2  -1   9        1.39        2.50      0.46 o
  -1  -1   9      414.06      437.79      4.17 o
   0  -1   9       50.62       45.78      1.11 o
   1  -1   9        0.00       -0.40      0.40 o
   2  -1   9      175.41      159.10      2.47 o
   3  -1   9       91.18      100.31      3.34 o
   4  -1   9        0.19        0.87      0.72 o
   5  -1   9       35.63       31.49      1.89 o
   6  -1   9       16.75       19.11      1.76 o
   7  -1   9        2.56       -0.80      2.07 o
   8  -1   9        2.62        1.29      1.67 o
 -11   0   9       14.50       15.66      1.37 o
 -10   0   9        2.48        1.93      0.94 o
  -9   0   9       22.62       23.58      1.36 o
  -8   0   9        0.09       -0.09      0.38 o
  -7   0   9       23.54       21.99      0.82 o
  -6   0   9       43.66       44.85      1.29 o
  -5   0   9        3.37        3.17      0.51 o
  -4   0   9      271.65      265.97      3.13 o
  -3   0   9       14.28       16.70      0.67 o
  -2   0   9       16.09       18.15      0.70 o
  -1   0   9      199.04      181.01      2.92 o
   0   0   9        4.98        4.25      0.49 o
   1   0   9      199.36      197.42      2.57 o
   2   0   9        7.02        8.56      0.78 o
   3   0   9        6.70        4.39      0.91 o
   4   0   9        0.34        0.48      0.80 o
   5   0   9        0.45        1.52      1.03 o
   6   0   9       20.41       27.99      2.50 o
   7   0   9        4.64        2.70      2.12 o
   8   0   9        0.10       -0.41      1.68 o
 -11   1   9        0.71        0.51      1.09 o
 -10   1   9        2.52        1.60      0.81 o
  -9   1   9       12.53       10.86      1.38 o
  -8   1   9        5.10        3.29      0.45 o
  -7   1   9       37.53       45.67      1.44 o
  -6   1   9        0.34       -0.23      0.40 o
  -5   1   9        0.39        0.83      0.47 o
  -4   1   9       59.29       58.41      1.24 o
  -3   1   9       12.09        8.85      0.56 o
  -2   1   9        0.75        0.67      0.36 o
  -1   1   9       12.83       17.91      0.74 o
   0   1   9        1.08        1.68      0.46 o
   1   1   9      155.37      154.99      2.24 o
   2   1   9        3.88        3.14      1.27 o
   3   1   9       19.73       20.35      1.33 o
   4   1   9        1.24        0.15      0.81 o
   5   1   9       17.77       14.98      2.14 o
   6   1   9       86.03      103.26      4.43 o
   7   1   9        4.33        4.38      1.95 o
 -11   2   9        4.28        4.75      0.93 o
 -10   2   9        2.49        2.67      0.85 o
  -9   2   9        5.78        6.23      0.92 o
  -8   2   9        1.01        1.30      0.43 o
  -7   2   9        0.17       -0.33      0.43 o
  -6   2   9        0.07       -0.20      0.43 o
  -5   2   9      272.81      258.96      3.39 o
  -4   2   9       31.27       27.98      0.91 o
  -3   2   9      122.01      113.80      1.72 o
  -2   2   9      368.42      359.00      3.58 o
  -1   2   9       56.37       54.22      1.23 o
   0   2   9      142.56      114.91      1.86 o
   1   2   9       20.14       12.18      0.75 o
   2   2   9        2.47        3.79      1.05 o
   3   2   9        7.66       11.09      1.15 o
   4   2   9        0.16       -0.31      1.00 o
   5   2   9        3.65        4.67      1.69 o
   6   2   9        1.58        6.08      3.36 o
   7   2   9       14.99       14.44      3.28 o
 -11   3   9        0.03        0.31      0.80 o
 -10   3   9       10.38       11.72      1.10 o
  -9   3   9       38.47       39.53      1.75 o
  -8   3   9       48.71       46.26      1.13 o
  -7   3   9        2.62        3.02      0.51 o
  -6   3   9        5.05        3.44      0.55 o
  -5   3   9        3.51        3.07      0.53 o
  -4   3   9       19.82       17.53      0.80 o
  -3   3   9      536.90      497.04      5.26 o
  -2   3   9       13.99       14.47      0.84 o
  -1   3   9      328.97      313.24      4.10 o
   0   3   9        8.28        4.61      0.59 o
   1   3   9       63.84       56.33      1.93 o
   2   3   9       32.69       33.08      2.04 o
   3   3   9       17.38       16.95      1.63 o
   4   3   9       38.44       35.10      2.08 o
   5   3   9        1.17        0.30      1.37 o
   6   3   9       29.93       35.01      4.04 o
   7   3   9        3.40        2.19      2.44 o
 -11   4   9        2.37        1.84      1.17 o
 -10   4   9        2.91        3.46      0.94 o
  -9   4   9        0.29       -0.27      0.64 o
  -8   4   9        1.18        1.42      0.53 o
  -7   4   9       17.55       23.07      0.98 o
  -6   4   9       28.51       28.35      1.03 o
  -5   4   9      215.44      202.79      2.69 o
  -4   4   9      228.60      224.96      2.96 o
  -3   4   9     1017.53      947.08      9.87 o
  -2   4   9      234.43      223.04      3.01 o
  -1   4   9      226.74      225.51      3.34 o
   0   4   9       75.56       64.24      1.86 o
   1   4   9       67.09       47.12      3.98 o
   2   4   9       42.67       40.35      2.07 o
   3   4   9        7.42        9.72      1.41 o
   4   4   9        0.34        2.54      1.44 o
   5   4   9        0.02       -1.76      1.76 o
   6   4   9        0.40       -0.86      2.11 o
 -11   5   9        0.64        0.76      0.94 o
 -10   5   9        6.62        5.79      1.22 o
  -9   5   9        0.21       -0.41      0.44 o
  -8   5   9        0.66        0.57      0.52 o
  -7   5   9       53.40       51.49      1.40 o
  -6   5   9        0.00       -0.14      0.52 o
  -5   5   9        3.99        3.80      0.75 o
  -4   5   9       99.68       97.16      2.53 o
  -3   5   9      217.15      194.16      3.29 o
  -2   5   9        9.08       10.66      0.88 o
  -1   5   9       75.17       62.85      2.08 o
   0   5   9        0.35       -0.60      1.07 o
   1   5   9       56.12       63.55      3.11 o
   2   5   9       18.56       14.87      2.06 o
   3   5   9       11.29       12.35      1.88 o
   4   5   9        5.39        6.22      2.50 o
   5   5   9        0.62        2.36      2.32 o
   6   5   9        9.57        9.84      3.16 o
 -11   6   9        1.75        0.92      1.62 o
 -10   6   9       18.14       19.19      2.11 o
  -9   6   9        8.01        6.61      0.72 o
  -8   6   9       31.50       31.58      1.99 o
  -7   6   9        0.21        0.43      0.62 o
  -6   6   9        0.62       -0.61      0.61 o
  -5   6   9        0.93        0.40      0.64 o
  -4   6   9       73.70       67.66      1.90 o
  -3   6   9      346.61      313.97      4.67 o
  -2   6   9       39.94       32.78      1.61 o
  -1   6   9       13.74       14.38      1.48 o
   0   6   9      190.74      185.44      6.84 o
   1   6   9       63.21       49.39      2.88 o
   2   6   9        2.50        2.94      1.46 o
   3   6   9        0.70        0.05      1.42 o
   4   6   9       25.00       29.47      3.86 o
   5   6   9        1.78        5.46      2.63 o
 -11   7   9        4.99        5.76      1.97 o
 -10   7   9        6.39        7.10      1.92 o
  -9   7   9        0.14       -0.60      0.60 o
  -8   7   9        7.91       10.18      0.91 o
  -7   7   9       30.94       29.41      1.35 o
  -6   7   9       14.55       12.24      1.04 o
  -5   7   9       57.49       47.09      1.67 o
  -4   7   9       17.10       13.91      0.98 o
  -3   7   9       75.45       76.15      2.41 o
  -2   7   9       54.21       55.47      2.44 o
  -1   7   9       35.37       30.23      2.30 o
   0   7   9       14.24       11.10      1.78 o
   1   7   9        0.20        0.10      1.45 o
   2   7   9        9.12        7.97      1.84 o
   3   7   9       12.45       17.02      2.26 o
   4   7   9       17.07       23.87      3.84 o
   5   7   9        7.40        7.53      3.06 o
 -11   8   9        1.61        1.54      1.99 o
 -10   8   9        2.11        1.65      0.81 o
  -9   8   9        3.52        2.21      0.75 o
  -8   8   9       20.96       20.48      1.19 o
  -7   8   9       12.88       11.68      1.05 o
  -6   8   9       65.35       67.12      2.01 o
  -5   8   9       29.74       25.07      1.41 o
  -4   8   9       49.35       42.29      1.69 o
  -3   8   9       17.43       18.17      2.25 o
  -2   8   9        3.53        2.34      1.32 o
  -1   8   9        0.13        1.00      1.26 o
   0   8   9        1.24        1.36      2.07 o
   1   8   9        0.87        1.72      1.40 o
   2   8   9        0.00        0.04      1.47 o
   3   8   9       36.23       36.34      2.96 o
   4   8   9        0.28        3.43      2.61 o
 -11   9   9        6.31       10.36      2.61 o
 -10   9   9        5.23        5.70      1.03 o
  -9   9   9        2.32        3.83      0.89 o
  -8   9   9        1.17        1.82      1.04 o
  -7   9   9        0.32        2.20      0.84 o
  -6   9   9       77.67       72.84      2.46 o
  -5   9   9       72.39       67.70      2.41 o
  -4   9   9        5.45        6.21      1.03 o
  -3   9   9       18.03       19.99      2.92 o
  -2   9   9        2.90        3.41      1.36 o
  -1   9   9       15.56       11.57      1.91 o
   0   9   9        0.69       -0.27      1.42 o
   1   9   9       13.02       16.68      2.31 o
   2   9   9       53.13       66.50      7.49 o
   3   9   9        1.60       -0.78      2.34 o
 -10  10   9        3.67        1.34      1.30 o
  -9  10   9        0.03       -0.07      0.85 o
  -8  10   9        1.79        1.55      1.03 o
  -7  10   9       12.09       12.48      1.34 o
  -6  10   9        0.25        1.49      1.01 o
  -5  10   9        1.45        2.19      1.22 o
  -4  10   9        4.77        5.14      1.15 o
  -3  10   9       14.50       16.92      4.05 o
  -2  10   9        0.73        0.70      1.40 o
  -1  10   9        0.82        1.30      1.48 o
   0  10   9        5.11        0.04      1.48 o
   1  10   9        2.14        0.65      1.60 o
   2  10   9        0.13        0.87      3.29 o
 -10  11   9        0.26        0.88      1.55 o
  -9  11   9        0.09        0.26      1.29 o
  -8  11   9       13.06       16.87      2.31 o
  -7  11   9       12.56        8.82      1.34 o
  -6  11   9       11.35       10.11      1.64 o
  -5  11   9       23.76       20.34      1.96 o
  -4  11   9       14.79       19.14      1.81 o
  -3  11   9        0.49        0.04      1.91 o
  -2  11   9        4.90        7.07      1.84 o
  -1  11   9        8.32        6.25      2.81 o
   0  11   9        0.94        1.31      3.61 o
   1  11   9        1.97        2.89      2.13 o
  -9  12   9        0.25        1.59      1.42 o
  -8  12   9        2.60        4.95      1.30 o
  -7  12   9        4.93        4.05      1.58 o
  -6  12   9        1.79        0.30      1.55 o
  -5  12   9        0.02        2.53      1.65 o
  -4  12   9       28.06       34.32      2.89 o
  -3  12   9       12.49       18.55      2.36 o
  -2  12   9        1.89        0.80      1.68 o
  -1  12   9        5.40        4.60      1.99 o
   0  12   9       23.60       24.18      2.95 o
  -8  13   9        0.47        2.13      1.55 o
  -7  13   9        0.39       -0.85      2.37 o
  -6  13   9        0.44       -1.55      1.55 o
  -5  13   9        5.95        6.64      1.99 o
  -4  13   9        1.87        0.57      1.79 o
  -3  13   9        0.10       -0.79      1.68 o
  -2  13   9        6.92        7.01      2.09 o
  -1  13   9        4.33        2.69      1.90 o
  -6  14   9        8.46        9.23      3.18 o
  -5  14   9        3.51        2.81      2.79 o
  -4  14   9        0.45        0.78      2.75 o
  -1 -15  10        0.17       -1.68      2.56 o
   0 -15  10        0.06        1.94      1.88 o
   1 -15  10        1.97        3.18      1.89 o
   2 -15  10        0.71        0.96      3.09 o
   3 -15  10        0.02       -1.31      2.07 o
  -3 -14  10        1.41       -0.70      2.28 o
  -2 -14  10        0.09        1.66      2.69 o
  -1 -14  10        0.48       -0.65      1.68 o
   0 -14  10        0.53       -0.52      1.58 o
   1 -14  10        0.55       -0.73      1.54 o
   2 -14  10        2.25       -0.46      1.67 o
   3 -14  10        0.06       -0.86      2.08 o
   4 -14  10        0.03       -0.23      1.63 o
   5 -14  10        0.01       -2.28      2.28 o
  -4 -13  10        0.03        2.93      2.71 o
  -3 -13  10        0.66        1.58      2.44 o
  -2 -13  10        3.11        1.85      2.58 o
  -1 -13  10        9.60       11.66      2.25 o
   0 -13  10        6.83        7.64      2.74 o
   1 -13  10        1.34        1.29      1.50 o
   2 -13  10        0.35        0.77      1.74 o
   3 -13  10        1.79        0.53      1.59 o
   4 -13  10        0.04       -1.30      1.53 o
   5 -13  10        0.02        0.76      2.22 o
  -5 -12  10        0.11       -1.78      2.48 o
  -4 -12  10        0.34        1.25      2.34 o
  -3 -12  10        0.00       -0.18      1.99 o
  -2 -12  10       21.39       23.36      2.45 o
  -1 -12  10       11.09       11.07      4.10 o
   0 -12  10        0.56        1.67      1.54 o
   1 -12  10        0.27       -0.15      1.43 o
   2 -12  10       15.44       13.87      3.49 o
   3 -12  10        2.17        2.00      1.52 o
   4 -12  10        1.48        1.85      1.62 o
   5 -12  10        0.10        1.00      2.19 o
   6 -12  10        0.29        1.01      2.15 o
  -6 -11  10        1.63        2.73      1.97 o
  -5 -11  10        0.56        3.02      2.52 o
  -4 -11  10        0.43       -0.60      2.09 o
  -3 -11  10       13.05        9.70      2.89 o
  -2 -11  10        1.11        3.63      1.56 o
  -1 -11  10        8.16        5.15      1.58 o
   0 -11  10        0.14       -1.10      1.62 o
   1 -11  10        3.76        3.08      1.53 o
   2 -11  10       24.49       23.89      2.60 o
   3 -11  10        0.00       -1.19      1.19 o
   4 -11  10        0.90       -0.87      1.41 o
   5 -11  10        0.29        0.62      1.89 o
   6 -11  10        3.83       13.23      3.04 o
   7 -11  10        0.09        1.05      2.30 o
  -7 -10  10        1.14        1.44      1.76 o
  -6 -10  10        7.51        6.48      1.69 o
  -5 -10  10        0.01        0.90      3.52 o
  -4 -10  10        4.02        4.88      1.87 o
  -3 -10  10       11.31       12.01      2.87 o
  -2 -10  10        7.98        6.72      2.76 o
  -1 -10  10        0.05       -1.20      1.27 o
   0 -10  10       26.27       30.54      2.46 o
   1 -10  10       24.00       23.32      2.32 o
   2 -10  10        1.27       -0.07      1.26 o
   3 -10  10        1.79        3.70      1.73 o
   4 -10  10        3.67        2.39      1.55 o
   5 -10  10        0.06       -1.21      1.95 o
   6 -10  10        2.09        2.34      2.32 o
   7 -10  10        1.32        0.62      2.38 o
  -7  -9  10        0.00        0.47      0.97 o
  -6  -9  10        0.03       -0.66      0.92 o
  -5  -9  10        5.83        4.54      1.09 o
  -4  -9  10        1.01        0.84      0.92 o
  -3  -9  10       38.72       34.02      2.05 o
  -2  -9  10        2.84        2.67      1.17 o
  -1  -9  10       33.43       27.19      3.80 o
   0  -9  10        6.62        3.98      1.51 o
   1  -9  10        0.16       -1.20      1.20 o
   2  -9  10        3.68        4.81      1.52 o
   3  -9  10        5.05        5.92      1.92 o
   4  -9  10        3.29        5.92      2.04 o
   5  -9  10        4.66        6.65      2.28 o
   6  -9  10        3.78        6.54      2.56 o
   7  -9  10        0.36        1.05      2.17 o
  -8  -8  10        2.81        2.86      1.69 o
  -7  -8  10        1.88        1.28      1.15 o
  -6  -8  10        4.82        4.54      1.00 o
  -5  -8  10        0.15       -0.79      0.79 o
  -4  -8  10        1.28        1.27      1.07 o
  -3  -8  10        0.82       -0.40      0.70 o
  -2  -8  10       21.67       18.51      1.36 o
  -1  -8  10        1.01       -0.62      1.20 o
   0  -8  10        2.59        0.35      1.17 o
   1  -8  10       15.91       13.96      1.86 o
   2  -8  10        4.31        0.97      1.29 o
   3  -8  10        0.51        0.23      1.20 o
   4  -8  10        0.33       -0.24      1.25 o
   5  -8  10        0.24       -0.23      1.66 o
   6  -8  10        7.69        6.60      2.48 o
   7  -8  10        0.59        1.05      2.22 o
  -9  -7  10        1.46        1.86      1.59 o
  -8  -7  10        2.12        2.19      1.23 o
  -7  -7  10        0.66       -0.05      0.92 o
  -6  -7  10        0.04       -0.18      0.86 o
  -5  -7  10        0.73        1.24      0.91 o
  -4  -7  10       11.09        9.00      1.30 o
  -3  -7  10        5.06        4.38      0.83 o
  -2  -7  10      175.77      165.82      3.01 o
  -1  -7  10      291.59      270.88      4.13 o
   0  -7  10       92.30      101.76      2.46 o
   1  -7  10        0.50       -0.63      0.82 o
   2  -7  10      245.47      239.74      7.49 o
   3  -7  10       12.57       12.53      1.41 o
   4  -7  10       12.98        9.60      1.42 o
   5  -7  10        3.76        4.15      2.47 o
   6  -7  10       10.07       17.27      2.26 o
   7  -7  10        0.42        0.57      2.07 o
   8  -7  10        0.15        1.54      2.17 o
  -9  -6  10        8.22        7.94      4.80 o
  -8  -6  10        3.08        1.78      0.91 o
  -7  -6  10       12.64       12.76      1.19 o
  -6  -6  10       12.34       12.29      1.13 o
  -5  -6  10        3.54        5.26      0.86 o
  -4  -6  10       27.07       21.70      1.20 o
  -3  -6  10       98.22       94.63      1.99 o
  -2  -6  10      125.59      118.70      2.24 o
  -1  -6  10       38.20       36.40      1.52 o
   0  -6  10       47.74       44.78      1.52 o
   1  -6  10       56.84       57.97      2.80 o
   2  -6  10       22.18       29.38      2.40 o
   3  -6  10       33.12       33.37      1.91 o
   4  -6  10        0.07       -0.18      1.03 o
   5  -6  10        0.96       -1.07      1.07 o
   6  -6  10       57.50       54.71      3.34 o
   7  -6  10        0.01       -1.19      1.54 o
   8  -6  10        0.97        0.70      2.40 o
  -9  -5  10        0.80        0.01      1.01 o
  -8  -5  10       32.73       32.67      1.49 o
  -7  -5  10       38.21       39.05      1.61 o
  -6  -5  10        0.41        1.03      0.71 o
  -5  -5  10        5.71        6.17      0.84 o
  -4  -5  10        6.99        8.05      0.77 o
  -3  -5  10        8.07        9.27      0.80 o
  -2  -5  10        0.27       -0.12      0.60 o
  -1  -5  10       77.65       73.72      2.15 o
   0  -5  10        0.13       -0.64      0.64 o
   1  -5  10        9.13        7.79      0.94 o
   2  -5  10       43.45       40.54      2.43 o
   3  -5  10       35.96       36.63      2.00 o
   4  -5  10        0.80       -0.65      0.98 o
   5  -5  10        0.41        0.96      3.83 o
   6  -5  10        1.64        1.13      1.56 o
   7  -5  10       11.59        8.71      1.97 o
   8  -5  10        0.00        3.41      2.52 o
 -10  -4  10       12.91       10.99      2.46 o
  -9  -4  10       48.53       58.13      2.58 o
  -8  -4  10        1.56        0.30      0.74 o
  -7  -4  10        0.66       -0.62      0.62 o
  -6  -4  10       13.22       14.16      0.98 o
  -5  -4  10        6.09        5.58      0.78 o
  -4  -4  10        7.74        9.00      0.96 o
  -3  -4  10      123.14      116.59      2.15 o
  -2  -4  10       65.86       62.67      1.48 o
  -1  -4  10       19.01       22.70      0.89 o
   0  -4  10      306.80      306.06      3.57 o
   1  -4  10      193.69      197.33      3.11 o
   2  -4  10       92.84       86.61      2.47 o
   3  -4  10       46.36       44.38      3.09 o
   4  -4  10       40.31       33.32      1.93 o
   5  -4  10        7.79        6.16      1.67 o
   6  -4  10       19.60       17.02      2.21 o
   7  -4  10        3.42        3.68      2.17 o
   8  -4  10        0.60       -0.68      2.32 o
 -10  -3  10        7.95        6.67      2.05 o
  -9  -3  10       13.33       18.01      0.96 o
  -8  -3  10        9.94       10.68      1.03 o
  -7  -3  10       21.27       19.62      1.08 o
  -6  -3  10        2.41        2.34      0.68 o
  -5  -3  10       16.04       13.26      0.92 o
  -4  -3  10       44.84       45.40      1.22 o
  -3  -3  10        6.51        5.06      0.61 o
  -2  -3  10      231.06      216.65      3.59 o
  -1  -3  10       23.19       21.45      0.80 o
   0  -3  10      215.15      219.92      2.52 o
   1  -3  10        9.00        7.73      0.64 o
   2  -3  10      147.25      140.11      2.80 o
   3  -3  10      250.16      233.13      4.36 o
   4  -3  10        9.31        8.08      1.12 o
   5  -3  10        4.63        4.94      1.58 o
   6  -3  10       12.75       10.35      1.98 o
   7  -3  10        7.41        7.42      1.99 o
   8  -3  10        2.94        7.57      2.69 o
 -10  -2  10        4.37        8.29      1.99 o
  -9  -2  10       19.43       23.59      1.71 o
  -8  -2  10        2.93        4.08      0.68 o
  -7  -2  10        0.19        0.72      0.55 o
  -6  -2  10       26.69       28.51      1.06 o
  -5  -2  10       36.12       33.89      1.16 o
  -4  -2  10      117.62      110.21      1.74 o
  -3  -2  10        6.47        7.46      0.56 o
  -2  -2  10       18.00       17.98      0.64 o
  -1  -2  10       19.15       19.92      0.77 o
   0  -2  10       30.51       27.59      0.90 o
   1  -2  10       21.27       19.73      1.25 o
   2  -2  10       58.23       62.20      1.83 o
   3  -2  10        2.20        3.83      0.83 o
   4  -2  10        2.95        2.49      0.94 o
   5  -2  10        2.03        2.51      1.52 o
   6  -2  10        0.48        1.11      1.66 o
   7  -2  10       36.32       32.95      2.83 o
 -11  -1  10        0.26       -1.52      1.52 o
 -10  -1  10       17.58       20.24      2.42 o
  -9  -1  10        6.98        8.08      1.93 o
  -8  -1  10       10.98       10.78      0.70 o
  -7  -1  10        3.51        2.22      0.55 o
  -6  -1  10      129.66      119.39      1.92 o
  -5  -1  10      105.23       86.77      1.95 o
  -4  -1  10      229.90      250.90      4.39 o
  -3  -1  10        3.98        6.58      0.57 o
  -2  -1  10        5.82        6.85      0.50 o
  -1  -1  10       83.84       83.02      1.54 o
   0  -1  10        8.97       10.81      0.69 o
   1  -1  10       95.45       92.58      1.72 o
   2  -1  10        2.14        1.22      0.78 o
   3  -1  10        2.37        2.64      0.95 o
   4  -1  10       11.34       10.30      1.21 o
   5  -1  10       38.74       45.55      2.94 o
   6  -1  10       20.76       22.33      4.20 o
   7  -1  10        7.96        3.40      2.56 o
 -11   0  10        2.52        1.93      1.60 o
 -10   0  10        1.36        0.51      1.29 o
  -9   0  10        1.67        1.48      0.89 o
  -8   0  10        0.02       -0.42      0.45 o
  -7   0  10        4.49        5.46      0.57 o
  -6   0  10       15.62       15.82      0.83 o
  -5   0  10      144.71      148.79      2.40 o
  -4   0  10        0.07        0.29      0.47 o
  -3   0  10       27.35       29.48      1.08 o
  -2   0  10        5.64        5.21      0.52 o
  -1   0  10       53.30       56.98      1.78 o
   0   0  10      111.27      106.66      1.82 o
   1   0  10       20.48       16.90      1.16 o
   2   0  10       95.09      102.87      2.63 o
   3   0  10        4.67        6.12      1.19 o
   4   0  10        0.87       -0.94      0.97 o
   5   0  10        5.52        5.67      1.75 o
   6   0  10       25.22       27.66      2.69 o
   7   0  10        8.33       10.56      3.04 o
 -11   1  10        0.85       -1.11      1.44 o
 -10   1  10        6.09        6.66      1.13 o
  -9   1  10        0.23       -0.30      0.80 o
  -8   1  10       11.79       12.05      0.64 o
  -7   1  10       33.92       25.15      0.94 o
  -6   1  10      106.55       93.38      1.85 o
  -5   1  10      155.62      137.31      2.44 o
  -4   1  10       72.54       70.89      1.48 o
  -3   1  10        0.19       -0.47      0.47 o
  -2   1  10      303.79      287.54      3.27 o
  -1   1  10      397.33      366.69      4.53 o
   0   1  10      213.69      225.90      2.90 o
   1   1  10       46.61       33.53      1.52 o
   2   1  10        2.84        2.41      1.27 o
   3   1  10        4.92        1.31      1.03 o
   4   1  10        5.69        6.53      1.39 o
   5   1  10        0.20       -1.29      1.47 o
   6   1  10        9.23       12.76      3.08 o
   7   1  10        2.15        0.02      2.40 o
 -11   2  10        4.28        2.82      1.05 o
 -10   2  10        0.56        1.09      0.86 o
  -9   2  10        2.88        2.48      0.65 o
  -8   2  10        5.59        5.96      0.59 o
  -7   2  10        0.61        0.83      0.50 o
  -6   2  10       28.88       26.35      0.99 o
  -5   2  10       41.07       39.14      1.52 o
  -4   2  10      215.67      190.34      3.24 o
  -3   2  10      466.92      466.07      5.10 o
  -2   2  10      133.41      134.30      2.19 o
  -1   2  10      753.46      718.70      7.96 o
   0   2  10       10.85       11.81      0.97 o
   1   2  10       33.00       27.41      1.69 o
   2   2  10        0.14        0.17      0.92 o
   3   2  10        3.68        4.01      1.19 o
   4   2  10       13.01       15.23      1.97 o
   5   2  10       15.79       21.56      3.26 o
   6   2  10        5.66        4.06      2.60 o
 -11   3  10        1.46        0.21      1.44 o
 -10   3  10        3.41        3.02      0.95 o
  -9   3  10        0.44       -0.51      0.51 o
  -8   3  10        0.33        1.09      0.51 o
  -7   3  10        9.40       10.39      0.86 o
  -6   3  10       13.79       11.70      0.78 o
  -5   3  10        2.66        1.15      0.57 o
  -4   3  10       24.40       17.74      0.95 o
  -3   3  10       30.88       30.85      1.30 o
  -2   3  10        1.17        2.35      0.66 o
  -1   3  10       18.18       20.83      1.31 o
   0   3  10      231.68      211.01      4.71 o
   1   3  10       33.50       22.53      2.00 o
   2   3  10        3.23        5.09      1.48 o
   3   3  10        3.82        3.63      1.40 o
   4   3  10        8.37       10.29      1.92 o
   5   3  10        5.75        1.70      2.32 o
   6   3  10       12.30       12.90      3.10 o
 -11   4  10        5.11        4.51      1.72 o
 -10   4  10        1.68        0.97      1.37 o
  -9   4  10        1.48        2.68      0.56 o
  -8   4  10        4.52        3.26      0.66 o
  -7   4  10        5.92        7.02      0.78 o
  -6   4  10       47.89       47.73      1.56 o
  -5   4  10        0.00       -0.22      0.60 o
  -4   4  10      110.12      107.75      2.14 o
  -3   4  10       34.04       35.37      1.40 o
  -2   4  10      111.44       96.39      2.28 o
  -1   4  10      141.44      130.25      3.11 o
   0   4  10        8.52       10.45      1.59 o
   1   4  10       24.95       20.90      2.37 o
   2   4  10       22.15       19.81      2.75 o
   3   4  10        4.33        5.19      1.62 o
   4   4  10        0.01        0.70      2.03 o
   5   4  10        2.87        5.39      2.67 o
   6   4  10        1.28        0.12      2.38 o
 -11   5  10        2.62        1.56      1.68 o
 -10   5  10       13.93       15.67      2.68 o
  -9   5  10       14.01       17.33      0.92 o
  -8   5  10       15.27       18.71      1.03 o
  -7   5  10       14.84       13.35      0.96 o
  -6   5  10       38.23       38.85      1.75 o
  -5   5  10      175.78      178.58      3.22 o
  -4   5  10        1.13        1.09      0.64 o
  -3   5  10       26.84       29.28      1.35 o
  -2   5  10       49.74       39.73      1.93 o
  -1   5  10        9.98        8.63      1.27 o
   0   5  10       60.28       57.84      3.10 o
   1   5  10        0.00        0.34      1.19 o
   2   5  10        2.37        2.66      1.51 o
   3   5  10        0.00       -1.33      1.33 o
   4   5  10       29.61       30.58      3.94 o
   5   5  10        0.48        2.93      2.58 o
 -11   6  10        0.03        0.23      1.68 o
 -10   6  10        0.02        0.08      1.40 o
  -9   6  10        0.01       -0.44      0.63 o
  -8   6  10        2.30        2.16      0.73 o
  -7   6  10        0.15       -0.50      0.66 o
  -6   6  10       27.01       25.31      1.87 o
  -5   6  10        3.33        2.75      0.83 o
  -4   6  10       28.46       24.91      1.18 o
  -3   6  10       35.68       37.02      1.74 o
  -2   6  10        3.52        1.32      1.02 o
  -1   6  10       40.00       28.04      2.21 o
   0   6  10       14.42       15.16      1.92 o
   1   6  10       31.49       31.43      2.47 o
   2   6  10        2.06        1.82      1.50 o
   3   6  10       24.35       28.54      4.69 o
   4   6  10        0.91       -2.09      2.09 o
   5   6  10        7.52       15.22      3.51 o
 -11   7  10        0.56       -0.12      1.87 o
 -10   7  10        2.29        2.36      0.95 o
  -9   7  10        8.98       10.56      0.93 o
  -8   7  10       29.07       31.51      1.38 o
  -7   7  10        7.85        5.59      0.88 o
  -6   7  10        6.70        5.25      0.91 o
  -5   7  10       40.45       34.68      1.53 o
  -4   7  10       15.37       14.39      1.15 o
  -3   7  10       26.56       28.51      1.65 o
  -2   7  10       65.89       58.40      3.06 o
  -1   7  10       28.98       26.08      2.25 o
   0   7  10       25.97       24.51      2.36 o
   1   7  10       25.06       29.68      2.61 o
   2   7  10       11.77       13.62      2.17 o
   3   7  10        0.01       -1.32      1.67 o
   4   7  10       12.36       19.87      3.75 o
 -11   8  10        0.08       -0.33      1.93 o
 -10   8  10        0.06       -0.83      1.10 o
  -9   8  10        1.99       -0.09      0.74 o
  -8   8  10        0.00       -0.16      0.74 o
  -7   8  10        2.76        2.76      0.84 o
  -6   8  10        2.17        0.72      0.92 o
  -5   8  10       31.57       28.98      1.70 o
  -4   8  10        1.10        0.76      0.84 o
  -3   8  10        2.01        1.92      1.12 o
  -2   8  10       18.57       16.04      1.92 o
  -1   8  10        4.43        0.56      1.32 o
   0   8  10       10.89        8.02      1.91 o
   1   8  10       20.45       28.22      2.67 o
   2   8  10       16.35       17.43      2.55 o
   3   8  10        3.55        5.31      2.91 o
 -10   9  10        0.79       -1.17      1.33 o
  -9   9  10       25.09       23.19      1.36 o
  -8   9  10       29.37       25.82      1.42 o
  -7   9  10        7.21        6.31      1.19 o
  -6   9  10        1.74        3.99      1.19 o
  -5   9  10        0.64        1.13      1.00 o
  -4   9  10       20.20       17.41      1.51 o
  -3   9  10        1.80       -0.33      2.50 o
  -2   9  10        0.00        0.54      1.39 o
  -1   9  10        0.87        1.58      1.48 o
   0   9  10        1.27        0.47      1.64 o
   1   9  10        7.04        7.63      2.09 o
   2   9  10        8.04       13.86      2.48 o
 -10  10  10        1.09       -0.31      1.45 o
  -9  10  10        0.03       -0.13      1.24 o
  -8  10  10        0.43        0.00      1.01 o
  -7  10  10        0.03       -0.13      1.63 o
  -6  10  10        1.54        1.26      1.06 o
  -5  10  10        0.17        0.48      1.24 o
  -4  10  10        0.05       -0.39      1.18 o
  -3  10  10        0.35       -1.30      1.30 o
  -2  10  10        4.25        6.18      1.81 o
  -1  10  10       28.39       40.56      3.79 o
   0  10  10        2.92        5.46      2.53 o
   1  10  10        0.87        0.58      1.71 o
   2  10  10        4.35        5.89      2.18 o
  -9  11  10        5.50        2.72      1.85 o
  -8  11  10        0.30        1.19      1.11 o
  -7  11  10        5.77        6.88      1.37 o
  -6  11  10        0.09       -0.15      1.31 o
  -5  11  10        1.34       -0.50      2.76 o
  -4  11  10        2.09       -0.30      1.58 o
  -3  11  10        0.11       -1.31      1.31 o
  -2  11  10        0.32        2.59      2.83 o
  -1  11  10        0.13        0.07      1.55 o
   0  11  10        3.62        3.32      1.96 o
   1  11  10        0.21       -1.59      1.59 o
  -8  12  10        0.00       -1.17      1.37 o
  -7  12  10        1.55        1.64      1.66 o
  -6  12  10        1.78        2.83      1.83 o
  -5  12  10        0.31        2.98      1.82 o
  -4  12  10        0.92        1.76      1.81 o
  -3  12  10        0.11       -1.40      1.58 o
  -2  12  10        0.12        2.02      1.76 o
  -1  12  10        1.15        0.15      1.67 o
  -7  13  10        1.40       -0.78      2.21 o
  -6  13  10        7.26        9.45      2.27 o
  -5  13  10        9.30       10.53      2.37 o
  -4  13  10       14.14       16.54      4.97 o
  -3  13  10       26.63       29.86      8.56 o
  -2 -14  11        1.15        1.11      2.63 o
  -1 -14  11        3.46       -0.12      1.83 o
   0 -14  11        0.04        0.94      1.85 o
   1 -14  11        0.34       -0.74      2.06 o
   2 -14  11        0.49       -0.61      1.63 o
   3 -14  11        3.69        0.80      2.86 o
  -3 -13  11        0.06        0.72      2.52 o
  -2 -13  11        0.74        0.00      2.21 o
  -1 -13  11        0.18       -1.62      1.62 o
   0 -13  11        6.78        6.22      2.06 o
   1 -13  11        2.31        1.84      1.67 o
   2 -13  11        7.78        6.48      1.94 o
   3 -13  11        1.37       -1.57      1.57 o
   4 -13  11        0.07       -1.62      1.62 o
   5 -13  11        5.22       13.09      3.38 o
  -5 -12  11        0.08       -2.30      2.30 o
  -4 -12  11        0.08        0.04      2.42 o
  -3 -12  11        0.32       -0.60      2.22 o
  -2 -12  11        0.25       -1.15      1.71 o
  -1 -12  11        0.02       -0.96      1.82 o
   0 -12  11        1.84        3.83      1.73 o
   1 -12  11        4.33        3.97      1.80 o
   2 -12  11        0.05        1.16      1.62 o
   3 -12  11        1.52        4.01      2.94 o
   4 -12  11        0.26        0.74      4.69 o
   5 -12  11        1.24       -1.52      2.26 o
  -6 -11  11        0.55       -0.72      2.52 o
  -5 -11  11        0.06        0.68      2.22 o
  -4 -11  11        6.81       13.74      3.18 o
  -3 -11  11        2.45        1.48      2.26 o
  -2 -11  11        1.76        3.00      1.60 o
  -1 -11  11        2.89        4.26      1.72 o
   0 -11  11        2.79        1.90      1.54 o
   1 -11  11        5.37        7.26      1.84 o
   2 -11  11       21.26       14.28      2.18 o
   3 -11  11        6.38        7.69      1.90 o
   4 -11  11        1.77        1.40      1.58 o
   5 -11  11        0.00       -1.74      1.74 o
   6 -11  11        0.51        1.07      2.42 o
  -6 -10  11        1.58        3.43      3.60 o
  -5 -10  11        1.76        1.34      1.80 o
  -4 -10  11        2.75        0.81      2.57 o
  -3 -10  11        1.51        1.91      2.19 o
  -2 -10  11        0.00       -1.32      1.32 o
  -1 -10  11        5.15        4.29      1.53 o
   0 -10  11        0.10       -0.52      1.42 o
   1 -10  11        4.32        2.94      1.58 o
   2 -10  11       11.29        6.54      1.78 o
   3 -10  11        0.28       -1.19      1.55 o
   4 -10  11        0.04        0.84      1.54 o
   5 -10  11        0.28       -1.99      1.99 o
   6 -10  11        4.14        7.94      2.89 o
  -7  -9  11        0.04        0.49      1.72 o
  -6  -9  11        1.32        1.06      1.21 o
  -5  -9  11        3.23        1.19      1.21 o
  -4  -9  11        0.01        1.34      1.69 o
  -3  -9  11        0.88        0.72      1.18 o
  -2  -9  11       28.72       31.26      3.24 o
  -1  -9  11       42.87       48.68      2.93 o
   0  -9  11       10.03        8.16      1.78 o
   1  -9  11      144.74      138.83      8.39 o
   2  -9  11       33.93       30.98      5.82 o
   3  -9  11        7.71       10.41      3.12 o
   4  -9  11        0.41       -1.26      1.26 o
   5  -9  11        1.65        3.41      2.22 o
   6  -9  11        2.65        2.73      2.50 o
   7  -9  11        0.41        6.95      2.79 o
  -8  -8  11        2.70        1.23      1.69 o
  -7  -8  11        1.24        0.56      1.17 o
  -6  -8  11       15.24       12.64      1.54 o
  -5  -8  11       16.88       18.47      1.71 o
  -4  -8  11        4.52        2.36      2.17 o
  -3  -8  11       12.45       13.07      1.30 o
  -2  -8  11       12.77       11.82      1.46 o
  -1  -8  11       32.47       25.02      3.18 o
   0  -8  11       13.17        9.46      1.96 o
   1  -8  11       78.65       87.07      3.80 o
   2  -8  11       12.93        5.38      1.55 o
   3  -8  11        4.82        5.42      1.56 o
   4  -8  11        1.75       -1.31      2.09 o
   5  -8  11       14.71       16.12      2.95 o
   6  -8  11        7.43        5.52      2.54 o
   7  -8  11        2.71       -1.95      2.07 o
  -8  -7  11        7.16       11.67      1.95 o
  -7  -7  11        1.33        2.04      1.12 o
  -6  -7  11        0.05       -0.02      1.04 o
  -5  -7  11        1.66        2.10      1.08 o
  -4  -7  11        3.67        4.74      0.99 o
  -3  -7  11       24.58       21.34      1.46 o
  -2  -7  11        7.72        8.75      0.92 o
  -1  -7  11       93.46      100.08      2.61 o
   0  -7  11       52.63       53.99      2.17 o
   1  -7  11      108.11      100.76      5.26 o
   2  -7  11        3.28        3.84      1.44 o
   3  -7  11        8.78        4.27      2.21 o
   4  -7  11        4.42        5.01      1.63 o
   5  -7  11        1.79        0.94      1.99 o
   6  -7  11        6.59        6.28      2.52 o
   7  -7  11        0.05        1.09      2.30 o
  -9  -6  11        0.48        0.94      1.48 o
  -8  -6  11       30.27       31.15      1.59 o
  -7  -6  11       38.72       40.28      1.77 o
  -6  -6  11       28.53       27.62      1.54 o
  -5  -6  11        4.57        2.84      0.81 o
  -4  -6  11       22.43       20.69      1.37 o
  -3  -6  11       94.01       91.19      2.20 o
  -2  -6  11       18.47       13.68      1.03 o
  -1  -6  11        0.05       -0.14      0.66 o
   0  -6  11       27.99       30.82      2.65 o
   1  -6  11      197.77      198.60      7.92 o
   2  -6  11        3.55        2.96      1.32 o
   3  -6  11        4.53        3.66      1.52 o
   4  -6  11        1.06       -1.28      1.72 o
   5  -6  11        8.09       11.06      2.75 o
   6  -6  11        1.94        0.00      2.05 o
   7  -6  11        8.90        4.59      2.56 o
  -9  -5  11        9.29       14.03      2.79 o
  -8  -5  11        0.18        0.85      0.85 o
  -7  -5  11        1.84        2.54      0.89 o
  -6  -5  11        6.90        7.40      0.92 o
  -5  -5  11        1.93        0.65      0.72 o
  -4  -5  11        6.98        5.88      0.90 o
  -3  -5  11        4.68        5.00      0.76 o
  -2  -5  11        2.22        0.44      0.63 o
  -1  -5  11        4.00        4.43      0.80 o
   0  -5  11      226.26      222.86      4.94 o
   1  -5  11        0.05       -0.23      1.12 o
   2  -5  11       15.53       13.25      1.77 o
   3  -5  11       31.21       35.34      2.44 o
   4  -5  11       40.49       43.11      3.22 o
   5  -5  11        9.01        4.04      2.28 o
   6  -5  11        1.35        4.25      2.36 o
   7  -5  11        1.54       -0.41      2.22 o
 -10  -4  11        7.12        7.79      2.54 o
  -9  -4  11        4.67        6.69      1.19 o
  -8  -4  11       59.30       57.93      1.90 o
  -7  -4  11       30.20       33.14      1.39 o
  -6  -4  11       20.52       20.27      1.15 o
  -5  -4  11       30.02       32.21      1.77 o
  -4  -4  11       14.45       13.34      0.89 o
  -3  -4  11       29.45       25.62      1.13 o
  -2  -4  11      110.16       94.03      2.04 o
  -1  -4  11       34.43       35.91      1.42 o
   0  -4  11        0.78       -0.72      1.00 o
   1  -4  11       31.04       30.48      2.19 o
   2  -4  11        2.23        1.73      1.28 o
   3  -4  11       11.59       14.28      1.79 o
   4  -4  11        2.16       -1.16      1.16 o
   5  -4  11        7.82        6.56      2.46 o
   6  -4  11        5.73        7.81      2.69 o
   7  -4  11       14.51       17.25      3.45 o
 -10  -3  11        4.25        4.47      2.21 o
  -9  -3  11        2.92        4.59      0.99 o
  -8  -3  11        4.83        6.68      0.90 o
  -7  -3  11        1.50        1.73      1.01 o
  -6  -3  11        0.68        0.14      0.67 o
  -5  -3  11        0.11       -0.60      0.60 o
  -4  -3  11       41.54       33.65      1.22 o
  -3  -3  11      382.17      376.68      5.06 o
  -2  -3  11      194.19      186.12      2.76 o
  -1  -3  11       24.86       23.37      1.11 o
   0  -3  11      370.99      346.08      5.80 o
   1  -3  11       13.69       11.40      1.86 o
   2  -3  11       23.30       23.81      2.40 o
   3  -3  11        1.68        0.21      1.19 o
   4  -3  11        9.20       11.72      1.77 o
   5  -3  11        0.02        0.18      1.95 o
   6  -3  11       13.99       13.35      2.95 o
   7  -3  11       10.93       12.35      3.06 o
 -10  -2  11        5.68        6.73      2.09 o
  -9  -2  11        3.05        4.90      0.70 o
  -8  -2  11       23.58       23.73      2.02 o
  -7  -2  11       41.87       45.65      1.64 o
  -6  -2  11        6.63        6.14      0.81 o
  -5  -2  11       34.18       36.11      1.40 o
  -4  -2  11        0.26       -0.53      0.53 o
  -3  -2  11       96.34       92.86      1.83 o
  -2  -2  11      275.49      262.42      3.72 o
  -1  -2  11       21.34       17.22      1.26 o
   0  -2  11      154.12      145.40      3.28 o
   1  -2  11       35.70       35.17      1.87 o
   2  -2  11        0.00        1.07      1.07 o
   3  -2  11        0.00        0.28      0.99 o
   4  -2  11        6.10        6.02      1.95 o
   5  -2  11       57.20       61.61      4.82 o
   6  -2  11        5.27        2.52      2.28 o
   7  -2  11        6.79        9.70      2.93 o
 -10  -1  11        1.31        4.43      1.87 o
  -9  -1  11        5.44        6.13      0.77 o
  -8  -1  11        1.74        1.70      0.68 o
  -7  -1  11       20.24       23.96      1.25 o
  -6  -1  11       11.55       14.50      0.90 o
  -5  -1  11      190.99      169.50      2.74 o
  -4  -1  11      322.07      283.88      3.83 o
  -3  -1  11      202.61      189.70      2.96 o
  -2  -1  11       34.46       39.36      1.46 o
  -1  -1  11       29.35       25.78      1.27 o
   0  -1  11      603.01      557.38     11.55 o
   1  -1  11        5.26        5.85      1.32 o
   2  -1  11       10.26        8.19      1.52 o
   3  -1  11        0.93        0.51      0.99 o
   4  -1  11        0.85       -0.05      1.57 o
   5  -1  11       43.25       53.70      4.61 o
   6  -1  11        6.42        2.73      2.40 o
   7  -1  11        0.93        0.94      2.36 o
 -11   0  11        3.03        4.68      1.87 o
 -10   0  11        4.37        3.51      1.50 o
  -9   0  11       25.77       28.90      1.04 o
  -8   0  11       48.50       50.25      1.50 o
  -7   0  11        1.35        1.44      0.59 o
  -6   0  11      115.08      108.97      2.60 o
  -5   0  11        1.10        0.98      0.70 o
  -4   0  11       94.90       84.61      2.78 o
  -3   0  11       53.63       56.75      1.56 o
  -2   0  11      182.04      178.46      4.48 o
  -1   0  11      322.84      304.65      4.57 o
   0   0  11       64.11       57.19      2.43 o
   1   0  11        2.31        2.36      1.47 o
   2   0  11        0.77        1.15      1.22 o
   3   0  11        0.89        1.42      1.32 o
   4   0  11        2.13        7.04      1.69 o
   5   0  11        4.17        4.88      2.46 o
   6   0  11        6.73        8.64      2.95 o
 -11   1  11        9.12       13.33      2.24 o
 -10   1  11        6.32        4.64      2.01 o
  -9   1  11        0.52        1.23      0.61 o
  -8   1  11       18.18       20.69      0.92 o
  -7   1  11        0.19        0.20      0.59 o
  -6   1  11        9.69        9.13      0.87 o
  -5   1  11      106.04       95.26      2.16 o
  -4   1  11      273.57      256.79      3.72 o
  -3   1  11       40.79       39.26      1.34 o
  -2   1  11       10.50        9.42      1.02 o
  -1   1  11       54.53       42.59      1.75 o
   0   1  11      491.92      482.59     10.15 o
   1   1  11        0.15        1.38      1.22 o
   2   1  11       13.60       14.71      1.82 o
   3   1  11       18.85       21.09      2.18 o
   4   1  11       13.67       15.66      2.19 o
   5   1  11        9.48       14.93      3.04 o
   6   1  11        2.75        5.42      2.77 o
 -11   2  11        8.65        6.09      1.91 o
 -10   2  11        0.02        1.09      2.80 o
  -9   2  11       13.22       10.11      0.77 o
  -8   2  11       18.65       20.22      1.02 o
  -7   2  11       14.42       17.09      0.98 o
  -6   2  11       30.77       28.00      1.23 o
  -5   2  11        0.03       -0.59      0.59 o
  -4   2  11      291.33      310.86      5.94 o
  -3   2  11        0.04        0.55      0.60 o
  -2   2  11       39.10       37.05      1.63 o
  -1   2  11       67.84       66.68      2.21 o
   0   2  11       59.68       49.59      2.76 o
   1   2  11       14.18       15.99      2.15 o
   2   2  11       57.19       45.36      2.75 o
   3   2  11        9.06        7.62      1.75 o
   4   2  11        1.65        3.47      1.59 o
   5   2  11        0.93       -0.76      2.21 o
   6   2  11        6.33        0.55      2.67 o
 -11   3  11        8.90        4.76      1.93 o
 -10   3  11        5.45        5.79      1.62 o
  -9   3  11        0.20        0.22      0.56 o
  -8   3  11        0.00       -0.59      0.59 o
  -7   3  11        0.60       -0.11      0.61 o
  -6   3  11       45.88       42.67      1.52 o
  -5   3  11        7.40        7.48      0.90 o
  -4   3  11        4.51        5.97      0.77 o
  -3   3  11      120.75      103.60      2.36 o
  -2   3  11      165.97      156.00      3.40 o
  -1   3  11       64.44       63.28      2.55 o
   0   3  11       17.85       18.10      2.07 o
   1   3  11        0.94        2.51      1.34 o
   2   3  11       11.50       13.88      1.89 o
   3   3  11        3.96        3.76      1.60 o
   4   3  11        0.65        0.47      2.15 o
   5   3  11       32.44       37.60      4.33 o
 -11   4  11        8.31        5.91      2.09 o
 -10   4  11        3.57        4.11      1.59 o
  -9   4  11        0.15        0.32      0.60 o
  -8   4  11        3.57        3.31      0.86 o
  -7   4  11        2.50        2.79      0.73 o
  -6   4  11        7.37        8.17      0.90 o
  -5   4  11       72.01       68.14      1.97 o
  -4   4  11        7.70        7.36      0.85 o
  -3   4  11        0.22        0.13      0.81 o
  -2   4  11      141.47      137.44      3.22 o
  -1   4  11        1.04        0.38      1.15 o
   0   4  11        1.88        0.34      1.14 o
   1   4  11        0.14       -1.22      1.22 o
   2   4  11        9.10       14.16      2.08 o
   3   4  11        0.71        1.57      2.22 o
   4   4  11        1.30        1.66      2.36 o
   5   4  11        0.16       -2.01      2.01 o
 -11   5  11        0.06       -0.82      1.60 o
 -10   5  11        0.71       -0.65      1.45 o
  -9   5  11        1.50        0.93      0.68 o
  -8   5  11        2.00        1.20      0.71 o
  -7   5  11        2.13        1.65      0.74 o
  -6   5  11        3.74        4.51      0.87 o
  -5   5  11       10.78        7.16      0.95 o
  -4   5  11        0.43        0.35      0.75 o
  -3   5  11        9.28        7.57      1.09 o
  -2   5  11        0.54        0.06      0.99 o
  -1   5  11        7.18        8.97      1.66 o
   0   5  11        0.46        2.41      1.40 o
   1   5  11        1.90        1.94      1.42 o
   2   5  11       13.82       14.22      3.43 o
   3   5  11       48.67       60.89      5.91 o
   4   5  11        2.68        0.96      2.60 o
 -11   6  11        1.47        1.81      2.03 o
 -10   6  11        0.02       -1.52      2.30 o
  -9   6  11        1.99        2.98      0.79 o
  -8   6  11       21.90       23.30      1.24 o
  -7   6  11       13.09       12.65      1.09 o
  -6   6  11        1.37        0.46      0.77 o
  -5   6  11       17.49       15.38      1.36 o
  -4   6  11        1.94        2.14      0.81 o
  -3   6  11        9.36       10.53      1.42 o
  -2   6  11       25.32       24.65      2.12 o
  -1   6  11        2.14        1.29      1.38 o
   0   6  11       25.61       28.85      2.51 o
   1   6  11       36.00       36.56      2.80 o
   2   6  11       48.92       50.57      5.22 o
   3   6  11        3.17        5.45      2.37 o
   4   6  11        9.69        9.70      3.24 o
 -10   7  11        0.50       -0.70      1.21 o
  -9   7  11        5.34        3.85      0.87 o
  -8   7  11        1.10        1.23      0.81 o
  -7   7  11        0.05       -0.19      0.78 o
  -6   7  11        3.51        1.42      0.99 o
  -5   7  11        5.11        3.41      1.07 o
  -4   7  11       10.75       11.77      1.18 o
  -3   7  11        2.87        4.03      1.41 o
  -2   7  11       17.87       16.03      2.51 o
  -1   7  11        1.19       -0.78      1.45 o
   0   7  11       11.10       11.62      2.72 o
   1   7  11        0.96        1.64      3.43 o
   2   7  11        8.28        4.95      2.67 o
   3   7  11       16.34       15.42      3.57 o
 -10   8  11        2.37        1.63      2.13 o
  -9   8  11        0.02       -0.29      0.81 o
  -8   8  11        6.87        5.86      1.00 o
  -7   8  11        8.09       10.73      1.28 o
  -6   8  11        8.23       10.55      1.31 o
  -5   8  11       14.09       13.20      1.44 o
  -4   8  11        0.09        0.61      0.99 o
  -3   8  11       19.94       21.62      2.73 o
  -2   8  11       11.02       13.30      2.43 o
  -1   8  11        0.05       -1.37      1.37 o
   0   8  11       20.10       22.87      2.49 o
   1   8  11        9.23        7.03      2.02 o
   2   8  11       23.43       22.26      2.74 o
 -10   9  11        2.69        2.45      1.93 o
  -9   9  11        4.72        5.23      1.19 o
  -8   9  11        0.22        1.53      1.08 o
  -7   9  11        6.17        6.89      1.58 o
  -6   9  11        8.98        6.36      1.24 o
  -5   9  11       28.30       26.63      2.14 o
  -4   9  11       12.66       11.10      2.03 o
  -3   9  11        8.16        8.00      1.84 o
  -2   9  11        0.13       -1.20      1.53 o
  -1   9  11        0.54        0.77      1.74 o
   0   9  11        1.03        3.38      1.80 o
   1   9  11        5.14        7.66      2.23 o
   2   9  11        4.52        5.39      2.14 o
  -9  10  11        0.06        0.70      1.60 o
  -8  10  11        0.01       -0.28      1.06 o
  -7  10  11        0.63       -0.49      1.08 o
  -6  10  11        0.03        0.05      1.28 o
  -5  10  11        0.45        1.31      1.49 o
  -4  10  11        0.03        2.08      1.60 o
  -3  10  11        0.00        0.05      1.55 o
  -2  10  11        2.84        2.58      1.66 o
  -1  10  11        6.18        8.86      2.12 o
   0  10  11        0.16        0.03      2.81 o
   1  10  11        0.02        0.34      1.78 o
  -8  11  11        0.70        1.87      1.41 o
  -7  11  11        0.02        0.64      1.40 o
  -6  11  11        3.03        3.66      1.80 o
  -5  11  11        0.18       -0.54      2.57 o
  -4  11  11       39.31       43.97      3.88 o
  -3  11  11       41.84       47.76      3.35 o
  -2  11  11       14.29       19.15      2.63 o
  -1  11  11       10.73       11.79      2.35 o
  -7  12  11        0.35       -2.19      2.19 o
  -6  12  11        3.55        2.36      2.77 o
  -5  12  11       11.47        6.00      2.05 o
  -4  12  11        1.63        0.29      1.82 o
  -3  12  11        0.18       -2.50      2.50 o
  -2  12  11        0.09        1.12      2.00 o
   0 -14  12        0.12       -0.59      1.83 o
   1 -14  12        0.09        0.49      2.55 o
   2 -14  12        0.01        1.41      2.69 o
  -3 -13  12        0.19        1.68      2.61 o
  -2 -13  12        0.11        0.47      2.65 o
  -1 -13  12        1.41        0.87      1.94 o
   0 -13  12        0.43        1.05      1.77 o
   1 -13  12        6.89       12.32      2.31 o
   2 -13  12        0.49        0.34      1.70 o
   3 -13  12        0.48        2.54      1.88 o
  -4 -12  12        0.03        0.53      2.40 o
  -3 -12  12        3.84        3.36      2.91 o
  -2 -12  12        8.86        9.64      3.20 o
  -1 -12  12        3.83        3.26      1.80 o
   0 -12  12        4.11        5.76      1.94 o
   1 -12  12        4.47        3.19      1.78 o
   2 -12  12        6.53        8.58      2.12 o
   3 -12  12        1.20       -1.29      1.68 o
   4 -12  12        0.12        3.27      1.89 o
  -5 -11  12        0.13       -2.24      2.24 o
  -4 -11  12        1.01       -0.29      2.05 o
  -3 -11  12        1.34        3.53      2.52 o
  -2 -11  12        1.27        0.96      1.68 o
  -1 -11  12        0.61        1.89      1.69 o
   0 -11  12        0.01       -0.23      1.46 o
   1 -11  12        0.14        2.91      2.92 o
   2 -11  12        9.83        8.85      2.01 o
   3 -11  12        8.18        6.53      2.76 o
   4 -11  12        0.22        0.27      1.60 o
   5 -11  12       11.25       16.80      3.61 o
  -6 -10  12        1.51        2.58      1.96 o
  -5 -10  12        0.40       -0.45      2.17 o
  -4 -10  12       11.69       17.82      3.24 o
  -3 -10  12        8.24       11.59      3.04 o
  -2 -10  12       16.99       16.58      2.26 o
  -1 -10  12        0.28       -1.41      1.41 o
   0 -10  12        0.46       -0.24      1.39 o
   1 -10  12        1.68        2.47      1.59 o
   2 -10  12        0.30       -0.20      1.54 o
   3 -10  12        0.23       -1.37      1.52 o
   4 -10  12        2.77        4.24      1.81 o
   5 -10  12        0.25        4.62      2.61 o
  -7  -9  12        0.57        2.11      2.08 o
  -6  -9  12        3.81        1.90      3.02 o
  -5  -9  12        0.05       -0.69      1.63 o
  -4  -9  12        0.63       -0.02      2.38 o
  -3  -9  12        3.69        3.81      2.22 o
  -2  -9  12        1.61        4.04      1.63 o
  -1  -9  12        9.98        7.74      1.79 o
   0  -9  12       62.49       66.10      3.55 o
   1  -9  12        0.11        2.01      1.99 o
   2  -9  12       57.86       62.69      3.57 o
   3  -9  12       45.57       49.42      3.94 o
   4  -9  12        2.61        3.54      1.68 o
   5  -9  12       15.16       25.64      3.65 o
   6  -9  12        0.09       -0.96      1.97 o
  -7  -8  12        0.61        0.52      1.15 o
  -6  -8  12        0.05        0.00      1.39 o
  -5  -8  12        0.12       -1.02      1.36 o
  -4  -8  12        0.08       -0.50      2.15 o
  -3  -8  12        0.34        0.10      1.11 o
  -2  -8  12        9.28       13.62      1.88 o
  -1  -8  12       15.28       15.39      3.17 o
   0  -8  12       40.65       37.58      2.69 o
   1  -8  12        0.07        1.02      1.37 o
   2  -8  12       26.38       25.10      2.43 o
   3  -8  12        0.46        0.80      1.46 o
   4  -8  12       10.49       13.15      3.13 o
   5  -8  12       10.90       11.67      2.85 o
   6  -8  12        0.05        0.64      2.30 o
  -8  -7  12        0.32       -0.37      2.33 o
  -7  -7  12        0.00       -0.13      1.07 o
  -6  -7  12        2.51        1.30      1.15 o
  -5  -7  12        1.85        1.91      1.15 o
  -4  -7  12        4.66        5.70      1.32 o
  -3  -7  12        7.74        6.38      1.28 o
  -2  -7  12        0.00       -1.14      1.14 o
  -1  -7  12       69.68       71.79      3.41 o
   0  -7  12        7.55        4.88      1.54 o
   1  -7  12        2.79        3.88      1.52 o
   2  -7  12        0.01       -0.30      1.29 o
   3  -7  12        2.01       -0.46      1.33 o
   4  -7  12        3.16        4.99      1.71 o
   5  -7  12        1.70       -1.70      1.70 o
   6  -7  12        1.01       -0.60      2.05 o
  -8  -6  12        4.35        5.49      1.34 o
  -7  -6  12        9.82       10.11      1.41 o
  -6  -6  12        8.53        9.32      1.23 o
  -5  -6  12       25.96       25.24      1.59 o
  -4  -6  12        0.00        0.95      0.87 o
  -3  -6  12        4.00        3.54      0.85 o
  -2  -6  12        1.44        0.08      0.83 o
  -1  -6  12        7.17        8.28      1.50 o
   0  -6  12       80.57       81.01      2.81 o
   1  -6  12        3.22        3.60      2.01 o
   2  -6  12        2.59        2.34      1.64 o
   3  -6  12       20.04       19.79      3.31 o
   4  -6  12       14.82       14.18      2.07 o
   5  -6  12        0.07        0.98      2.01 o
   6  -6  12        1.29        3.69      2.50 o
  -9  -5  12        0.56        2.92      1.66 o
  -8  -5  12        0.86        1.93      0.98 o
  -7  -5  12       16.48       16.22      1.21 o
  -6  -5  12        4.62        2.76      0.99 o
  -5  -5  12       34.81       32.13      1.66 o
  -4  -5  12        0.68        0.87      0.82 o
  -3  -5  12       41.01       39.44      1.54 o
  -2  -5  12        2.13        2.91      0.80 o
  -1  -5  12       61.50       58.59      3.44 o
   0  -5  12        0.68       -1.68      1.89 o
   1  -5  12        0.41        0.91      1.32 o
   2  -5  12        2.67        1.64      1.38 o
   3  -5  12        0.15        1.16      1.41 o
   4  -5  12        5.79        5.68      1.69 o
   5  -5  12        7.33        6.81      2.56 o
   6  -5  12        2.50        1.19      2.26 o
  -9  -4  12        0.82        4.24      1.56 o
  -8  -4  12        1.35        1.73      0.82 o
  -7  -4  12        3.42        4.65      0.90 o
  -6  -4  12        0.86        1.43      0.81 o
  -5  -4  12        1.81        1.10      0.77 o
  -4  -4  12        5.42        6.05      0.88 o
  -3  -4  12       14.23       17.27      1.13 o
  -2  -4  12        0.12       -0.27      0.68 o
  -1  -4  12       24.78       18.05      1.33 o
   0  -4  12      182.21      168.06      5.13 o
   1  -4  12       27.28       25.47      2.19 o
   2  -4  12       10.71       11.44      2.93 o
   3  -4  12       13.67       11.33      1.94 o
   4  -4  12        0.05       -1.26      1.26 o
   5  -4  12        5.07        2.19      2.36 o
   6  -4  12       10.49        6.63      2.91 o
 -10  -3  12        5.22        6.03      2.38 o
  -9  -3  12        0.08       -0.89      0.89 o
  -8  -3  12        0.88        0.41      0.73 o
  -7  -3  12        0.06       -0.29      0.72 o
  -6  -3  12        0.61        0.21      0.73 o
  -5  -3  12       28.07       21.60      1.25 o
  -4  -3  12        1.17        0.92      0.75 o
  -3  -3  12       12.97        9.81      0.91 o
  -2  -3  12      100.52       90.04      2.06 o
  -1  -3  12       93.81       81.75      2.44 o
   0  -3  12        0.09       -0.44      1.03 o
   1  -3  12        1.41        2.18      1.54 o
   2  -3  12        7.91        5.33      2.59 o
   3  -3  12        2.23        3.30      1.56 o
   4  -3  12       26.08       32.55      2.56 o
   5  -3  12        4.06        5.56      2.63 o
   6  -3  12        3.63        0.55      2.32 o
 -10  -2  12        1.74        2.91      2.13 o
  -9  -2  12        1.43        1.06      0.90 o
  -8  -2  12        0.36       -0.44      0.69 o
  -7  -2  12        0.72        0.96      0.77 o
  -6  -2  12       67.73       67.92      3.09 o
  -5  -2  12       77.42       87.96      2.21 o
  -4  -2  12        2.55        1.90      0.67 o
  -3  -2  12       89.38       85.72      1.83 o
  -2  -2  12        2.40        2.82      0.75 o
  -1  -2  12       90.96       80.81      2.34 o
   0  -2  12      193.30      194.39      4.51 o
   1  -2  12        5.44        4.43      1.15 o
   2  -2  12       11.76       12.89      1.54 o
   3  -2  12        2.05        0.28      1.19 o
   4  -2  12       11.88       11.15      1.93 o
   5  -2  12       10.51        9.91      2.89 o
   6  -2  12        2.40        0.20      2.30 o
 -10  -1  12        0.85       -0.35      1.54 o
  -9  -1  12        0.57       -0.63      0.63 o
  -8  -1  12       30.43       35.17      1.74 o
  -7  -1  12       37.90       39.89      1.53 o
  -6  -1  12       15.56       19.16      1.06 o
  -5  -1  12        0.36        0.02      0.63 o
  -4  -1  12       26.10       33.68      1.29 o
  -3  -1  12      235.18      237.01      3.57 o
  -2  -1  12      118.10      104.76      3.09 o
  -1  -1  12       36.54       31.24      1.89 o
   0  -1  12        0.87        2.39      1.22 o
   1  -1  12       60.85       53.71      2.98 o
   2  -1  12       83.53       83.25      4.61 o
   3  -1  12       62.51       68.00      2.83 o
   4  -1  12        0.11        0.98      1.22 o
   5  -1  12        0.70       -0.66      2.05 o
   6  -1  12        0.18       -0.64      2.30 o
 -10   0  12        6.10        5.85      1.83 o
  -9   0  12       15.53       15.66      1.15 o
  -8   0  12        0.22        0.83      0.71 o
  -7   0  12       40.21       32.18      1.22 o
  -6   0  12      108.38      109.38      2.44 o
  -5   0  12       31.01       34.82      1.45 o
  -4   0  12       37.37       35.97      1.32 o
  -3   0  12       50.50       51.56      1.59 o
  -2   0  12       74.78       65.92      2.17 o
  -1   0  12       18.89       15.50      1.50 o
   0   0  12        4.72        3.98      1.35 o
   1   0  12       13.48       10.56      1.66 o
   2   0  12        3.07        3.05      1.44 o
   3   0  12       21.02       31.35      2.55 o
   4   0  12        0.01       -0.38      1.37 o
   5   0  12        0.03        0.70      2.30 o
   6   0  12        7.24        8.51      3.06 o
 -10   1  12        0.05       -1.70      1.70 o
  -9   1  12       20.50       18.68      1.01 o
  -8   1  12       29.62       27.96      1.32 o
  -7   1  12        0.00       -0.82      0.82 o
  -6   1  12        9.44        7.17      1.09 o
  -5   1  12        1.61        1.03      0.73 o
  -4   1  12      104.39      100.54      2.15 o
  -3   1  12        1.90       -0.38      0.62 o
  -2   1  12       50.82       55.04      2.70 o
  -1   1  12        5.30        5.46      1.21 o
   0   1  12       47.81       47.12      2.72 o
   1   1  12       25.27       20.97      2.11 o
   2   1  12        6.47        8.31      2.55 o
   3   1  12       21.15       26.19      2.58 o
   4   1  12        5.31        6.65      2.44 o
   5   1  12       13.34       18.38      3.55 o
 -10   2  12       15.32       14.32      2.75 o
  -9   2  12        0.08        0.12      0.62 o
  -8   2  12        0.35       -0.60      0.62 o
  -7   2  12       17.13       16.39      1.09 o
  -6   2  12       76.23       72.67      2.03 o
  -5   2  12        3.48        1.47      0.76 o
  -4   2  12        1.58        2.31      0.72 o
  -3   2  12       79.80       71.36      2.08 o
  -2   2  12       31.78       27.26      1.58 o
  -1   2  12        4.44        4.06      1.34 o
   0   2  12       34.65       35.59      2.51 o
   1   2  12       55.01       67.78      3.30 o
   2   2  12       32.64       20.68      2.25 o
   3   2  12        5.19        5.23      1.77 o
   4   2  12        1.46        1.13      2.13 o
   5   2  12        8.86       13.68      3.47 o
 -11   3  12        1.29        2.05      1.91 o
 -10   3  12        2.11        3.08      1.70 o
  -9   3  12        0.11        0.01      0.67 o
  -8   3  12        0.13        0.48      0.67 o
  -7   3  12       17.10       20.21      1.32 o
  -6   3  12       68.10       68.23      1.99 o
  -5   3  12        4.29        2.98      0.86 o
  -4   3  12        2.96        2.06      0.79 o
  -3   3  12       14.72       12.58      1.24 o
  -2   3  12       96.61       99.13      4.43 o
  -1   3  12      131.70      114.88      4.16 o
   0   3  12      155.01      137.52      9.36 o
   1   3  12       16.67       16.61      3.09 o
   2   3  12        0.64        0.52      1.55 o
   3   3  12       18.02       16.97      2.34 o
   4   3  12       17.67       15.28      3.45 o
   5   3  12       12.65        9.46      3.26 o
 -10   4  12        1.09        0.82      1.89 o
  -9   4  12        0.03        0.05      0.67 o
  -8   4  12        0.03        0.00      0.73 o
  -7   4  12        2.32        1.16      0.77 o
  -6   4  12        8.06        6.94      0.92 o
  -5   4  12       75.38       66.41      2.07 o
  -4   4  12       86.33       85.35      2.29 o
  -3   4  12        1.03        1.39      1.03 o
  -2   4  12        1.65        2.10      1.14 o
  -1   4  12        3.66        3.30      1.42 o
   0   4  12        0.14       -0.46      1.25 o
   1   4  12        0.73        0.11      1.45 o
   2   4  12        5.62        4.11      1.73 o
   3   4  12        4.84        2.56      1.89 o
   4   4  12       36.81       52.65      5.03 o
 -10   5  12       10.14        8.63      2.48 o
  -9   5  12        8.98       11.01      1.00 o
  -8   5  12       71.50       74.90      2.13 o
  -7   5  12       26.33       27.05      1.38 o
  -6   5  12        5.10        3.77      0.87 o
  -5   5  12       29.38       29.21      1.72 o
  -4   5  12       21.60       17.89      1.29 o
  -3   5  12        0.12        0.44      1.09 o
  -2   5  12        8.16        5.47      1.54 o
  -1   5  12        5.75        5.66      2.83 o
   0   5  12        0.52        0.67      3.00 o
   1   5  12        0.29        0.28      1.40 o
   2   5  12        0.00       -0.27      1.67 o
   3   5  12       29.28       34.93      3.06 o
   4   5  12        2.87        3.47      2.85 o
 -10   6  12        3.25        1.39      2.11 o
  -9   6  12       23.62       30.38      1.42 o
  -8   6  12       26.38       29.86      1.49 o
  -7   6  12        1.50        2.07      0.86 o
  -6   6  12        0.71        0.22      0.90 o
  -5   6  12        5.18        4.64      1.25 o
  -4   6  12        0.90       -0.51      1.07 o
  -3   6  12        0.14        0.40      1.26 o
  -2   6  12        5.39        3.50      1.50 o
  -1   6  12        5.65        5.52      2.79 o
   0   6  12        8.10        7.63      1.85 o
   1   6  12        2.57        1.39      2.01 o
   2   6  12        1.55       -1.63      1.63 o
   3   6  12       19.17       20.96      4.08 o
 -10   7  12        1.81        2.01      1.51 o
  -9   7  12        2.26        1.40      1.01 o
  -8   7  12       40.44       43.36      1.77 o
  -7   7  12       13.16       15.04      1.43 o
  -6   7  12       18.32       20.97      2.22 o
  -5   7  12        8.24        9.32      2.00 o
  -4   7  12        1.40        1.56      1.25 o
  -3   7  12        1.23       -0.65      2.45 o
  -2   7  12       13.34       15.01      2.11 o
  -1   7  12        1.62        1.16      1.45 o
   0   7  12        1.53        1.68      1.47 o
   1   7  12       12.61       17.48      2.47 o
   2   7  12        8.03        9.73      2.32 o
 -10   8  12        1.43       -0.28      1.50 o
  -9   8  12        7.32        6.57      2.00 o
  -8   8  12        7.98        5.06      1.21 o
  -7   8  12        1.19        1.35      1.26 o
  -6   8  12        2.02        2.71      1.15 o
  -5   8  12       14.05       16.17      1.93 o
  -4   8  12       11.12       13.90      2.12 o
  -3   8  12       10.37       10.91      1.98 o
  -2   8  12       12.38       12.84      2.13 o
  -1   8  12        0.28        0.44      1.64 o
   0   8  12        0.38        0.39      1.69 o
   1   8  12        4.77        6.95      2.08 o
   2   8  12        2.06        4.01      2.16 o
  -9   9  12        0.14        1.21      1.57 o
  -8   9  12       11.65       11.39      1.50 o
  -7   9  12        0.11       -0.34      1.07 o
  -6   9  12        0.68        1.39      1.35 o
  -5   9  12        3.56        0.18      1.55 o
  -4   9  12       15.61       19.08      2.47 o
  -3   9  12        0.87       -0.15      1.50 o
  -2   9  12        1.86        4.08      1.79 o
  -1   9  12        9.16       11.23      2.33 o
   0   9  12        2.76        2.72      3.81 o
   1   9  12        0.15        1.65      1.95 o
  -8  10  12        6.89        5.21      1.99 o
  -7  10  12        5.90        5.66      1.69 o
  -6  10  12        5.08        5.33      1.86 o
  -5  10  12       12.62       16.30      2.43 o
  -4  10  12       12.41       17.11      2.57 o
  -3  10  12        0.17       -1.52      1.52 o
  -2  10  12        4.15        2.86      1.85 o
  -1  10  12       13.40       15.95      2.53 o
  -7  11  12        0.49        0.06      2.11 o
  -6  11  12        0.14        2.32      2.52 o
  -5  11  12        3.96        3.08      2.71 o
  -4  11  12        6.03        8.04      2.28 o
  -3  11  12       21.58       22.07      3.94 o
  -2  11  12       42.65       42.30      3.46 o
  -1 -13  13        1.16        2.04      2.61 o
   0 -13  13        0.03        1.38      1.91 o
   1 -13  13        1.87        6.44      2.19 o
   2 -13  13        0.56       -0.89      1.79 o
  -3 -12  13        0.25        1.83      2.73 o
  -2 -12  13       10.56       17.25      3.71 o
  -1 -12  13       26.38       33.44      3.02 o
   0 -12  13       10.77       10.70      2.26 o
   1 -12  13        1.48        3.12      1.87 o
   2 -12  13        3.28        5.95      3.32 o
   3 -12  13        7.15       13.38      2.93 o
  -4 -11  13        0.10        1.52      2.54 o
  -3 -11  13       19.44       32.80      4.35 o
  -2 -11  13       17.62       17.23      3.55 o
  -1 -11  13        6.65       10.73      2.17 o
   0 -11  13        0.00        1.14      1.68 o
   1 -11  13        9.35       14.70      2.30 o
   2 -11  13       11.91       12.46      2.27 o
   3 -11  13       10.71       10.06      2.22 o
   4 -11  13       10.53       10.99      3.24 o
  -5 -10  13        1.44        0.18      2.30 o
  -4 -10  13        0.01        0.47      2.30 o
  -3 -10  13        2.94        0.74      2.63 o
  -2 -10  13       10.17       14.28      2.16 o
  -1 -10  13       27.80       37.07      2.89 o
   0 -10  13        0.01        0.48      1.63 o
   1 -10  13        0.92       -1.32      1.32 o
   2 -10  13        0.01        0.32      2.06 o
   3 -10  13        5.78        9.36      2.14 o
   4 -10  13        0.66       -0.06      1.78 o
   5 -10  13        2.38       -1.33      2.42 o
  -6  -9  13        5.42        6.90      2.38 o
  -5  -9  13        4.26        5.30      2.05 o
  -4  -9  13        1.81       -0.86      2.19 o
  -3  -9  13        6.05        4.22      2.63 o
  -2  -9  13       17.48       18.05      5.23 o
  -1  -9  13        7.21       13.42      2.10 o
   0  -9  13        8.94        6.84      1.75 o
   1  -9  13        6.51        9.05      1.92 o
   2  -9  13        6.84        7.51      1.87 o
   3  -9  13       19.91       19.78      2.48 o
   4  -9  13        1.01        0.20      3.15 o
   5  -9  13        0.33        1.19      2.36 o
  -7  -8  13        0.01        0.45      2.47 o
  -6  -8  13        4.87        2.74      1.39 o
  -5  -8  13        0.92        0.81      1.75 o
  -4  -8  13        5.76        5.62      1.94 o
  -3  -8  13        5.00        8.55      2.61 o
  -2  -8  13        0.05       -1.27      1.27 o
  -1  -8  13       26.87       28.98      2.48 o
   0  -8  13       34.78       33.67      2.75 o
   1  -8  13        8.38        8.10      1.87 o
   2  -8  13        3.27        1.44      1.96 o
   3  -8  13        1.88        0.60      2.30 o
   4  -8  13        0.92        1.52      1.60 o
   5  -8  13        1.49        0.29      2.36 o
  -8  -7  13       10.45       13.82      2.87 o
  -7  -7  13        1.05       -1.05      1.05 o
  -6  -7  13        1.96        0.86      1.35 o
  -5  -7  13       15.63       15.69      1.74 o
  -4  -7  13        0.07        0.78      1.47 o
  -3  -7  13        2.85        2.37      1.22 o
  -2  -7  13        0.01        0.57      1.33 o
  -1  -7  13       13.32       12.01      1.94 o
   0  -7  13        2.02        0.06      1.36 o
   1  -7  13        1.32        1.95      1.42 o
   2  -7  13        3.42        0.80      1.53 o
   3  -7  13       39.59       38.72      3.38 o
   4  -7  13        2.48        0.39      1.47 o
   5  -7  13        0.37       -1.15      2.15 o
  -8  -6  13        0.05       -1.50      1.50 o
  -7  -6  13        0.13       -1.06      1.06 o
  -6  -6  13        0.00       -1.03      1.03 o
  -5  -6  13        1.10       -0.83      0.93 o
  -4  -6  13        1.80        0.75      1.34 o
  -3  -6  13        2.83        1.03      0.97 o
  -2  -6  13       17.09       20.57      1.89 o
  -1  -6  13       13.21       12.51      1.41 o
   0  -6  13       14.66       15.52      1.76 o
   1  -6  13        0.04        0.84      1.38 o
   2  -6  13       14.37       14.65      2.01 o
   3  -6  13        0.59       -1.41      1.41 o
   4  -6  13       11.43        9.53      2.00 o
   5  -6  13        1.39        4.61      2.56 o
   6  -6  13        3.46        6.69      2.77 o
  -8  -5  13        0.46       -0.53      1.16 o
  -7  -5  13        5.92        4.68      1.44 o
  -6  -5  13        1.43        2.09      1.02 o
  -5  -5  13        6.01        4.85      1.10 o
  -4  -5  13        0.85        2.03      0.98 o
  -3  -5  13        3.22        4.20      0.91 o
  -2  -5  13       10.72       10.06      1.19 o
  -1  -5  13       79.69       73.30      2.98 o
   0  -5  13       53.10       52.34      2.99 o
   1  -5  13       10.84       12.08      2.24 o
   2  -5  13        5.81        3.55      2.72 o
   3  -5  13        2.39        1.24      1.56 o
   4  -5  13        1.59        2.99      1.66 o
   5  -5  13        8.54       14.62      3.24 o
   6  -5  13        2.17        5.27      2.79 o
  -9  -4  13        1.09        2.09      1.54 o
  -8  -4  13        0.18        0.25      0.85 o
  -7  -4  13        3.80        4.24      0.97 o
  -6  -4  13        3.09        5.36      1.08 o
  -5  -4  13        1.45        0.55      0.91 o
  -4  -4  13        1.16       -0.10      0.88 o
  -3  -4  13       10.21       10.36      1.05 o
  -2  -4  13       12.88       12.45      1.26 o
  -1  -4  13       20.76       23.12      1.71 o
   0  -4  13        6.00        4.22      1.68 o
   1  -4  13        0.25        0.92      1.28 o
   2  -4  13        0.58       -0.48      2.13 o
   3  -4  13        5.75        6.66      1.85 o
   4  -4  13       26.63       29.52      6.43 o
   5  -4  13        0.55       -0.68      2.26 o
   6  -4  13        5.27        4.35      2.97 o
  -9  -3  13        0.55        1.55      1.26 o
  -8  -3  13        0.03       -0.74      0.74 o
  -7  -3  13        1.28       -0.02      0.82 o
  -6  -3  13        0.00        0.49      0.82 o
  -5  -3  13        5.83        7.15      1.14 o
  -4  -3  13        0.60       -0.75      0.83 o
  -3  -3  13        2.94        1.03      0.77 o
  -2  -3  13       15.47       15.78      1.18 o
  -1  -3  13       65.78       61.98      2.54 o
   0  -3  13        0.09       -0.88      1.03 o
   1  -3  13        0.81       -0.58      0.99 o
   2  -3  13        4.50        5.63      1.61 o
   3  -3  13        0.93        2.73      1.83 o
   4  -3  13       10.45       10.06      2.00 o
   5  -3  13        1.88        1.78      2.32 o
 -10  -2  13        0.43        0.16      2.13 o
  -9  -2  13        0.17        0.56      0.97 o
  -8  -2  13        0.15       -0.12      0.81 o
  -7  -2  13        2.01        0.81      0.84 o
  -6  -2  13       12.11       10.01      1.08 o
  -5  -2  13        1.85        0.28      0.72 o
  -4  -2  13       65.85       54.48      1.87 o
  -3  -2  13        5.91        3.80      0.77 o
  -2  -2  13       34.12       33.23      1.63 o
  -1  -2  13        0.11       -0.34      0.95 o
   0  -2  13        3.69        0.62      1.06 o
   1  -2  13        5.50        6.55      1.76 o
   2  -2  13        0.52        0.97      1.23 o
   3  -2  13       16.98       21.44      1.99 o
   4  -2  13        0.35       -0.80      1.46 o
   5  -2  13        7.54       13.66      3.22 o
 -10  -1  13        8.34        2.46      2.24 o
  -9  -1  13        0.00       -0.93      0.93 o
  -8  -1  13       18.00       17.77      1.75 o
  -7  -1  13        2.36        2.22      0.85 o
  -6  -1  13       44.65       46.44      1.60 o
  -5  -1  13        3.51        4.93      0.85 o
  -4  -1  13        0.54        0.61      0.84 o
  -3  -1  13       11.74       10.52      1.15 o
  -2  -1  13        0.55       -0.51      1.05 o
  -1  -1  13       35.76       35.52      2.41 o
   0  -1  13       27.92       27.80      2.28 o
   1  -1  13        2.14        2.24      1.79 o
   2  -1  13        0.12        0.67      1.16 o
   3  -1  13        0.33       -0.71      1.26 o
   4  -1  13        1.18        0.51      2.67 o
   5  -1  13        0.25       -2.09      2.09 o
 -10   0  13        9.84       14.17      2.71 o
  -9   0  13        0.06       -0.21      0.90 o
  -8   0  13       18.18       17.63      1.16 o
  -7   0  13       33.90       38.44      1.51 o
  -6   0  13       14.25       15.68      1.48 o
  -5   0  13       52.75       49.27      1.80 o
  -4   0  13        6.72        3.70      1.09 o
  -3   0  13       21.41       20.73      1.30 o
  -2   0  13        5.46        7.55      1.28 o
  -1   0  13      102.02       93.51      3.78 o
   0   0  13       94.75      103.82      4.09 o
   1   0  13       91.63       94.15      4.00 o
   2   0  13       41.71       43.31      2.97 o
   3   0  13       34.80       44.53      3.06 o
   4   0  13       11.63       13.04      3.18 o
   5   0  13        2.62        4.76      2.77 o
 -10   1  13        3.30        2.71      2.17 o
  -9   1  13        2.34        1.34      0.96 o
  -8   1  13        6.04        4.99      0.79 o
  -7   1  13        9.90        9.83      1.14 o
  -6   1  13        0.14        0.85      0.86 o
  -5   1  13        0.04        0.64      0.79 o
  -4   1  13        0.28       -0.33      0.87 o
  -3   1  13        0.03        0.37      0.77 o
  -2   1  13       21.37       23.60      1.81 o
  -1   1  13       37.22       34.79      2.89 o
   0   1  13       61.68       69.58      3.49 o
   1   1  13       94.08       93.98      5.13 o
   2   1  13       40.37       31.40      3.09 o
   3   1  13        2.92        1.87      3.26 o
   4   1  13        2.87        1.15      2.46 o
   5   1  13        6.61        2.65      2.77 o
 -10   2  13        7.93        4.00      2.24 o
  -9   2  13        0.39        0.06      0.80 o
  -8   2  13        1.12        0.67      0.79 o
  -7   2  13       43.72       48.74      1.76 o
  -6   2  13       51.28       44.11      1.73 o
  -5   2  13        0.38       -0.24      0.86 o
  -4   2  13        2.04        0.85      0.78 o
  -3   2  13       13.70       15.63      1.20 o
  -2   2  13        2.79        1.50      1.25 o
  -1   2  13        3.59        0.80      1.81 o
   0   2  13        8.64       11.13      1.84 o
   1   2  13        0.01       -1.25      1.29 o
   2   2  13       12.07        9.95      2.03 o
   3   2  13       24.28       23.29      3.42 o
   4   2  13        2.29       -2.19      2.36 o
 -10   3  13        1.64        0.16      2.03 o
  -9   3  13        3.53        2.47      1.23 o
  -8   3  13       32.41       33.77      1.50 o
  -7   3  13       15.05       21.16      1.30 o
  -6   3  13        5.04        3.40      0.90 o
  -5   3  13        4.51        5.66      1.11 o
  -4   3  13       28.43       26.63      1.67 o
  -3   3  13        0.07        0.22      1.00 o
  -2   3  13       15.18       16.38      1.90 o
  -1   3  13        2.09        2.72      1.50 o
   0   3  13        0.98        0.98      1.38 o
   1   3  13        1.42        3.01      1.58 o
   2   3  13        0.18       -1.48      1.48 o
   3   3  13        0.90       -1.65      1.65 o
   4   3  13       10.17       17.21      3.82 o
 -10   4  13       13.19       19.87      3.14 o
  -9   4  13       21.46       24.00      1.54 o
  -8   4  13       44.02       50.11      1.82 o
  -7   4  13        0.65        0.87      0.82 o
  -6   4  13        0.16        0.11      0.88 o
  -5   4  13        0.35        0.12      0.92 o
  -4   4  13       14.59       15.51      1.45 o
  -3   4  13       38.25       38.31      2.21 o
  -2   4  13       11.29        7.95      2.50 o
  -1   4  13        0.33       -1.20      1.36 o
   0   4  13       10.16        7.63      2.71 o
   1   4  13        0.05        1.34      1.57 o
   2   4  13        0.15       -0.96      1.58 o
   3   4  13        6.91        7.93      2.30 o
 -10   5  13        0.41       -0.78      2.07 o
  -9   5  13        0.16       -0.06      0.99 o
  -8   5  13        1.60        1.89      0.94 o
  -7   5  13        0.81        0.31      1.36 o
  -6   5  13       12.50       12.86      1.74 o
  -5   5  13       41.82       38.29      1.97 o
  -4   5  13       28.87       30.39      2.19 o
  -3   5  13       16.73       16.79      2.02 o
  -2   5  13        8.36       10.29      1.90 o
  -1   5  13       15.02       15.66      3.51 o
   0   5  13        0.76        0.33      1.54 o
   1   5  13       13.20       11.51      2.13 o
   2   5  13       24.23       33.29      3.09 o
   3   5  13        6.83       11.67      3.45 o
 -10   6  13        0.01       -1.20      1.39 o
  -9   6  13        0.86        0.65      1.11 o
  -8   6  13       49.04       55.19      2.31 o
  -7   6  13        7.69        4.50      1.21 o
  -6   6  13        3.09        4.91      1.17 o
  -5   6  13       12.10       11.44      1.74 o
  -4   6  13       18.11       21.64      2.04 o
  -3   6  13       11.51       12.44      1.95 o
  -2   6  13       36.36       39.58      5.23 o
  -1   6  13        3.33        3.38      1.76 o
   0   6  13        2.77        3.49      1.78 o
   1   6  13        0.03       -2.03      2.07 o
   2   6  13        0.12        2.78      2.05 o
  -9   7  13        0.00       -0.76      1.47 o
  -8   7  13        0.62       -0.12      1.05 o
  -7   7  13        6.56        7.85      1.33 o
  -6   7  13        3.70        3.47      1.20 o
  -5   7  13       10.95       12.32      1.80 o
  -4   7  13        2.21        3.03      1.70 o
  -3   7  13        9.22       11.89      2.01 o
  -2   7  13       30.89       37.90      3.78 o
  -1   7  13       29.90       33.22      2.92 o
   0   7  13        0.65        1.37      1.73 o
   1   7  13       17.14       18.92      2.66 o
  -9   8  13        1.08        1.61      1.67 o
  -8   8  13       21.88       24.08      2.81 o
  -7   8  13        0.35        0.57      1.12 o
  -6   8  13        0.02        0.09      1.32 o
  -5   8  13        9.63        9.08      2.09 o
  -4   8  13       89.33       92.14      4.44 o
  -3   8  13       19.68       21.22      2.45 o
  -2   8  13       16.43       18.34      2.54 o
  -1   8  13        4.50        7.18      2.10 o
   0   8  13       13.28       13.13      2.44 o
  -8   9  13        1.12        2.58      1.80 o
  -7   9  13        7.88       11.35      3.33 o
  -6   9  13        0.55        1.79      1.73 o
  -5   9  13       37.30       39.58      4.15 o
  -4   9  13        2.49        0.31      1.79 o
  -3   9  13       15.82       20.33      2.67 o
  -2   9  13       31.63       36.92      3.12 o
  -1   9  13       60.04       80.85      4.59 o
  -7  10  13        3.54        5.58      2.63 o
  -6  10  13        2.03       -1.56      2.17 o
  -5  10  13        1.41        1.03      2.42 o
  -4  10  13       22.45       28.70      4.16 o
  -3  10  13        5.55        1.64      2.79 o
  -2  10  13       12.63       14.58      2.53 o
  -2 -12  14        2.67        4.72      3.14 o
  -1 -12  14        0.89        1.22      1.94 o
   0 -12  14        3.89        8.25      2.25 o
   1 -12  14       17.95       20.88      2.81 o
  -3 -11  14       10.37        7.51      3.20 o
  -2 -11  14        1.27        4.96      3.06 o
  -1 -11  14       33.93       41.38      5.84 o
   0 -11  14        6.23        8.87      2.16 o
   1 -11  14        5.72        7.16      3.93 o
   2 -11  14        0.71        3.42      2.03 o
   3 -11  14        6.59       11.70      2.42 o
  -5 -10  14       18.77       25.95      4.04 o
  -4 -10  14        0.11       -2.30      2.30 o
  -3 -10  14       15.02       17.37      3.71 o
  -2 -10  14        0.22        1.93      2.73 o
  -1 -10  14       18.79       26.99      2.77 o
   0 -10  14        0.11       -0.08      2.65 o
   1 -10  14        1.77        2.13      1.82 o
   2 -10  14        0.10        0.70      1.54 o
   3 -10  14        1.10        4.07      1.97 o
  -6  -9  14        2.38        2.34      2.69 o
  -5  -9  14        3.05        0.60      2.50 o
  -4  -9  14        6.42        5.44      2.75 o
  -3  -9  14       16.34       17.17      3.59 o
  -2  -9  14        3.14        2.02      1.85 o
  -1  -9  14        0.02       -0.82      2.48 o
   0  -9  14        4.64        4.90      3.66 o
   1  -9  14        0.16       -0.52      1.43 o
   2  -9  14        8.08       10.22      3.03 o
   3  -9  14        2.23        2.29      1.81 o
   4  -9  14        0.00        1.64      2.65 o
  -6  -8  14        0.88       -0.47      1.83 o
  -5  -8  14        9.50        7.43      2.38 o
  -4  -8  14        4.28        6.67      2.65 o
  -3  -8  14        4.59        3.77      2.46 o
  -2  -8  14        0.07       -1.47      2.82 o
  -1  -8  14       10.94       10.56      1.96 o
   0  -8  14        0.22       -1.06      2.01 o
   1  -8  14        0.06       -1.39      1.39 o
   2  -8  14        0.02        1.70      1.70 o
   3  -8  14        0.82        1.75      1.75 o
   4  -8  14        2.71       -0.20      2.34 o
  -7  -7  14        0.26        0.31      1.75 o
  -6  -7  14        1.87        1.76      1.38 o
  -5  -7  14        2.45        1.83      1.73 o
  -4  -7  14       15.07       17.78      2.44 o
  -3  -7  14        3.41        7.75      2.54 o
  -2  -7  14       52.57       60.86      3.38 o
  -1  -7  14       17.17       18.14      2.23 o
   0  -7  14        2.57        3.13      1.61 o
   1  -7  14        5.38        5.35      1.81 o
   2  -7  14        4.33        6.51      1.89 o
   3  -7  14        0.84        1.09      1.59 o
   4  -7  14        0.15       -1.74      2.05 o
  -8  -6  14        4.61        1.66      1.91 o
  -7  -6  14        2.40        0.14      1.19 o
  -6  -6  14        1.56        0.37      1.77 o
  -5  -6  14        1.34        2.17      1.30 o
  -4  -6  14        2.07        0.73      2.23 o
  -3  -6  14        0.16        1.70      2.03 o
  -2  -6  14        0.17        1.58      1.46 o
  -1  -6  14        3.21        1.80      1.35 o
   0  -6  14        0.78        1.64      1.50 o
   1  -6  14        3.15        3.17      2.21 o
   2  -6  14        3.63        5.36      3.02 o
   3  -6  14        0.15       -1.93      1.93 o
   4  -6  14        1.23       -0.35      1.64 o
   5  -6  14        1.39        7.08      2.83 o
  -8  -5  14        0.98        1.78      1.69 o
  -7  -5  14        1.52        0.71      1.08 o
  -6  -5  14       17.18       17.76      1.53 o
  -5  -5  14       34.80       42.50      2.05 o
  -4  -5  14       17.65       20.11      1.88 o
  -3  -5  14        5.53        5.27      1.16 o
  -2  -5  14        6.76        7.78      1.35 o
  -1  -5  14        0.83        1.66      1.15 o
   0  -5  14        1.00        2.24      2.18 o
   1  -5  14        0.00       -1.23      1.23 o
   2  -5  14        3.92        4.56      1.70 o
   3  -5  14       18.03       21.89      2.52 o
   4  -5  14        0.00        1.58      2.46 o
   5  -5  14        0.00        4.84      2.81 o
  -8  -4  14        0.03       -0.34      1.32 o
  -7  -4  14        0.22       -0.98      0.98 o
  -6  -4  14        0.76        0.13      0.99 o
  -5  -4  14        2.42        1.08      1.04 o
  -4  -4  14        0.19       -0.22      0.96 o
  -3  -4  14       30.02       27.94      1.67 o
  -2  -4  14       22.02       20.99      1.74 o
  -1  -4  14        0.73       -0.06      1.06 o
   0  -4  14        8.37        8.39      1.77 o
   1  -4  14        0.80        2.34      1.46 o
   2  -4  14        1.08       -0.71      1.37 o
   3  -4  14        0.11        0.50      1.61 o
   4  -4  14       11.62       11.92      3.24 o
   5  -4  14       10.86        8.35      3.02 o
  -9  -3  14        0.62       -0.12      1.37 o
  -8  -3  14        0.49       -1.03      1.03 o
  -7  -3  14        0.02       -0.91      0.91 o
  -6  -3  14        5.14        4.78      1.15 o
  -5  -3  14        2.08        2.86      1.06 o
  -4  -3  14       12.62       11.27      1.34 o
  -3  -3  14        0.99        2.14      1.05 o
  -2  -3  14        7.78        6.06      1.15 o
  -1  -3  14        3.89        4.71      1.31 o
   0  -3  14       13.25       11.10      1.48 o
   1  -3  14        5.47        6.07      1.96 o
   2  -3  14        0.89       -1.36      1.36 o
   3  -3  14       29.44       33.59      2.86 o
   4  -3  14        8.76        8.84      3.14 o
   5  -3  14        1.09        2.61      2.63 o
  -9  -2  14        0.92       -0.69      1.29 o
  -8  -2  14        4.14        3.92      1.00 o
  -7  -2  14        3.81        4.96      1.14 o
  -6  -2  14        0.83        1.42      1.18 o
  -5  -2  14        6.12        7.27      1.20 o
  -4  -2  14        1.02        0.67      0.91 o
  -3  -2  14        7.87        6.38      1.04 o
  -2  -2  14        3.23        4.01      1.06 o
  -1  -2  14        0.41        1.78      1.13 o
   0  -2  14        1.47       -0.08      1.05 o
   1  -2  14        0.05       -0.14      1.19 o
   2  -2  14       31.82       34.81      2.35 o
   3  -2  14       20.51       18.57      4.27 o
   4  -2  14       24.54       22.77      3.73 o
  -9  -1  14        8.08        5.48      1.53 o
  -8  -1  14       11.50       14.45      1.24 o
  -7  -1  14       17.00       16.12      1.27 o
  -6  -1  14       14.05        9.20      1.54 o
  -5  -1  14       15.15       16.14      1.29 o
  -4  -1  14       25.60       30.65      2.01 o
  -3  -1  14        0.20       -0.31      0.94 o
  -2  -1  14        2.75        0.21      1.06 o
  -1  -1  14        0.25        1.80      1.36 o
   0  -1  14       11.69       12.09      1.97 o
   1  -1  14        1.09        0.12      1.18 o
   2  -1  14       39.58       32.36      2.21 o
   3  -1  14       21.78       26.54      2.17 o
   4  -1  14        9.92        6.17      2.85 o
  -9   0  14       17.99       21.17      2.04 o
  -8   0  14       30.46       27.11      1.64 o
  -7   0  14        4.77        4.73      0.91 o
  -6   0  14        3.69        2.66      1.06 o
  -5   0  14        0.02       -0.90      0.90 o
  -4   0  14       11.27        9.28      1.38 o
  -3   0  14        0.38        0.48      0.99 o
  -2   0  14        0.31        1.40      1.31 o
  -1   0  14        3.16        5.22      1.52 o
   0   0  14        4.75        5.18      1.68 o
   1   0  14       10.59       11.84      2.07 o
   2   0  14       31.18       33.56      2.83 o
   3   0  14       20.96       22.73      2.19 o
   4   0  14       14.56       14.11      3.41 o
  -9   1  14       26.99       32.06      1.80 o
  -8   1  14        4.63        7.07      0.94 o
  -7   1  14       62.36       59.01      3.25 o
  -6   1  14       10.70        8.94      1.29 o
  -5   1  14       73.12       82.63      2.73 o
  -4   1  14        5.10        5.58      1.22 o
  -3   1  14       26.78       21.94      1.62 o
  -2   1  14       21.07       24.18      2.24 o
  -1   1  14        1.67        2.17      1.49 o
   0   1  14        2.20        1.70      1.53 o
   1   1  14        1.22        0.84      1.52 o
   2   1  14       18.90       19.95      2.51 o
   3   1  14       45.68       59.99      3.77 o
   4   1  14        0.32       -0.08      2.54 o
 -10   2  14        2.26       -0.39      2.40 o
  -9   2  14       11.66        8.82      1.14 o
  -8   2  14       20.39       23.42      1.47 o
  -7   2  14        1.13        0.31      1.04 o
  -6   2  14        5.16        6.33      1.20 o
  -5   2  14        3.64        4.05      1.28 o
  -4   2  14        0.36       -0.50      1.17 o
  -3   2  14        3.33        4.64      1.13 o
  -2   2  14        6.47        7.04      1.70 o
  -1   2  14       13.46       10.34      2.34 o
   0   2  14       45.98       38.87      2.93 o
   1   2  14        4.14        1.75      1.72 o
   2   2  14       30.25       41.83      3.28 o
   3   2  14        5.45        6.70      2.50 o
 -10   3  14       14.52       19.57      3.38 o
  -9   3  14       36.89       38.10      2.04 o
  -8   3  14        5.69        6.94      1.06 o
  -7   3  14       87.26       91.20      2.86 o
  -6   3  14       62.03       68.04      3.45 o
  -5   3  14       38.00       44.11      2.14 o
  -4   3  14       18.79       21.37      2.07 o
  -3   3  14       13.97       19.67      2.08 o
  -2   3  14        0.02       -1.09      1.27 o
  -1   3  14       19.78       22.87      3.61 o
   0   3  14       11.14       12.61      3.05 o
   1   3  14        1.82        1.79      1.71 o
   2   3  14        8.01        3.72      2.38 o
   3   3  14        3.85        5.25      2.21 o
  -9   4  14        0.40        1.56      1.18 o
  -8   4  14       15.02       19.71      1.57 o
  -7   4  14        1.03        0.92      1.05 o
  -6   4  14        0.67        2.09      1.05 o
  -5   4  14       23.47       21.99      2.59 o
  -4   4  14       77.07       76.08      3.31 o
  -3   4  14       41.38       35.94      6.62 o
  -2   4  14       49.41       49.44      3.15 o
  -1   4  14       41.40       45.12      3.16 o
   0   4  14        0.14       -0.35      2.52 o
   1   4  14       32.39       34.02      3.06 o
   2   4  14       15.49       14.61      2.99 o
  -9   5  14        2.42        1.48      1.22 o
  -8   5  14        0.67       -0.98      0.98 o
  -7   5  14       48.70       54.99      2.44 o
  -6   5  14        0.13        0.81      1.05 o
  -5   5  14        0.44       -0.20      1.20 o
  -4   5  14        0.74        0.05      1.50 o
  -3   5  14        1.52       -0.48      1.51 o
  -2   5  14       22.09       25.50      2.63 o
  -1   5  14       36.92       43.89      6.44 o
   0   5  14       19.32       11.08      2.26 o
   1   5  14       18.96       15.32      2.59 o
   2   5  14        0.72        3.80      2.16 o
  -9   6  14        0.00        1.31      1.64 o
  -8   6  14        0.09       -1.20      1.20 o
  -7   6  14        2.42        1.18      1.23 o
  -6   6  14        4.67        8.41      2.31 o
  -5   6  14        2.81        4.93      1.57 o
  -4   6  14        9.05        7.50      2.01 o
  -3   6  14       29.99       25.99      3.84 o
  -2   6  14       87.82       92.62      7.20 o
  -1   6  14      117.46      122.46      5.14 o
   0   6  14        4.40        4.74      2.07 o
   1   6  14       25.06       33.56      3.26 o
  -9   7  14        0.82        1.05      2.21 o
  -8   7  14        0.03        0.89      1.86 o
  -7   7  14       23.86       21.66      1.83 o
  -6   7  14       12.27       10.34      1.89 o
  -5   7  14        1.27        1.49      3.24 o
  -4   7  14        0.41       -1.03      1.63 o
  -3   7  14        0.33        0.27      1.58 o
  -2   7  14       12.26       14.79      2.40 o
  -1   7  14        9.81        9.48      2.25 o
   0   7  14       28.72       30.97      3.18 o
  -8   8  14        9.13       10.82      2.96 o
  -7   8  14       13.31       12.46      2.38 o
  -6   8  14        0.04        0.84      2.40 o
  -5   8  14       14.63       10.62      2.26 o
  -4   8  14        1.24        0.46      2.75 o
  -3   8  14        7.36        5.09      3.06 o
  -2   8  14       50.67       65.03      3.96 o
  -1   8  14       45.49       55.00      3.86 o
  -7   9  14        6.17        7.20      2.93 o
  -6   9  14       21.10       24.47      3.82 o
  -5   9  14        0.00        0.23      2.46 o
  -4   9  14        5.21        1.99      2.75 o
  -3   9  14        6.34        4.45      3.14 o
  -2   9  14       19.90       16.82      4.04 o
  -2 -11  15       12.78       26.25      4.35 o
  -1 -11  15       16.87       20.63      3.81 o
   0 -11  15        0.55        2.59      1.94 o
  -3 -10  15        7.09        8.88      3.41 o
  -2 -10  15        1.95        1.72      2.81 o
  -1 -10  15        0.27       -2.12      2.54 o
   0 -10  15        1.02        1.68      1.75 o
   1 -10  15        0.44       -0.12      1.80 o
   2 -10  15        0.18        1.86      1.78 o
  -5  -9  15        4.15        1.91      2.83 o
  -4  -9  15        0.09       -1.29      2.48 o
  -3  -9  15        1.35       -2.36      2.36 o
  -2  -9  15        8.96       16.94      3.63 o
  -1  -9  15        2.44        6.57      1.97 o
   0  -9  15        2.95        3.82      2.99 o
   1  -9  15        0.00       -0.76      1.61 o
   2  -9  15        3.07        6.21      2.04 o
   3  -9  15        2.60        1.76      1.99 o
  -5  -8  15        3.16        3.41      2.63 o
  -4  -8  15        1.33       -0.37      2.46 o
  -3  -8  15        4.38        5.31      2.67 o
  -2  -8  15        3.33        3.56      1.76 o
  -1  -8  15        7.78        8.67      1.98 o
   0  -8  15        1.40        0.78      1.67 o
   1  -8  15        2.59        2.16      3.16 o
   2  -8  15        2.70        5.54      1.97 o
   3  -8  15        5.56        8.37      2.19 o
  -6  -7  15        4.86        5.31      2.14 o
  -5  -7  15       10.37        6.67      2.87 o
  -4  -7  15        6.49        3.69      2.58 o
  -3  -7  15        3.17       -0.21      2.36 o
  -2  -7  15       24.46       30.86      5.37 o
  -1  -7  15       10.81       12.54      2.10 o
   0  -7  15        1.13       -0.63      1.61 o
   1  -7  15        1.88        6.58      3.00 o
   2  -7  15        0.30       -1.47      1.59 o
   3  -7  15        0.28       -1.61      1.63 o
  -7  -6  15        0.01        1.90      3.11 o
  -6  -6  15        0.02       -0.14      2.74 o
  -5  -6  15        6.15        5.83      2.08 o
  -4  -6  15        9.90        8.94      2.81 o
  -3  -6  15        0.46        2.93      2.46 o
  -2  -6  15       24.65       34.44      2.74 o
  -1  -6  15        5.59        8.58      1.85 o
   0  -6  15        0.21       -1.36      1.36 o
   1  -6  15        6.13        3.64      1.64 o
   2  -6  15        3.26        5.83      1.88 o
   3  -6  15        2.13        1.59      1.65 o
   4  -6  15        0.06       -1.74      2.15 o
  -7  -5  15        3.64        3.91      1.41 o
  -6  -5  15        1.53        1.22      1.88 o
  -5  -5  15        6.23        7.99      2.09 o
  -4  -5  15       12.84       13.49      2.31 o
  -3  -5  15        0.11       -0.12      2.32 o
  -2  -5  15       14.61       19.51      2.22 o
  -1  -5  15        1.37        2.38      1.54 o
   0  -5  15        9.43        8.12      2.99 o
   1  -5  15        1.79       -0.08      1.48 o
   2  -5  15       16.62       22.46      2.61 o
   3  -5  15        0.24       -0.35      1.66 o
   4  -5  15        1.91        1.01      2.32 o
  -8  -4  15        1.26        2.33      1.56 o
  -7  -4  15        0.81        0.75      1.17 o
  -6  -4  15        1.64        1.05      1.09 o
  -5  -4  15       10.58       15.97      1.89 o
  -4  -4  15        0.01        0.04      1.23 o
  -3  -4  15       25.54       28.76      2.53 o
  -2  -4  15        0.06       -0.63      1.13 o
  -1  -4  15        4.01        5.14      1.40 o
   0  -4  15        5.09        2.32      3.31 o
   1  -4  15        4.71        5.64      1.75 o
   2  -4  15        3.16        5.10      2.14 o
   3  -4  15        0.64        0.61      1.72 o
   4  -4  15        1.44        2.09      2.58 o
  -8  -3  15        0.04        0.09      1.40 o
  -7  -3  15        4.36        2.25      1.21 o
  -6  -3  15        3.60        4.15      1.20 o
  -5  -3  15       22.82       20.35      1.96 o
  -4  -3  15        2.17        0.21      1.27 o
  -3  -3  15        0.14        1.04      1.14 o
  -2  -3  15       14.37       13.34      1.67 o
  -1  -3  15       29.33       34.69      2.23 o
   0  -3  15       22.20       24.75      2.49 o
   1  -3  15        1.81        0.99      1.52 o
   2  -3  15        0.11       -1.04      1.64 o
   3  -3  15        0.06       -1.11      4.08 o
   4  -3  15        0.01       -2.17      2.56 o
  -8  -2  15        7.13        7.09      1.70 o
  -7  -2  15       49.64       57.86      2.40 o
  -6  -2  15        0.83        1.64      1.23 o
  -5  -2  15       25.83       28.60      1.82 o
  -4  -2  15        1.61        1.66      1.12 o
  -3  -2  15        1.17        1.62      1.02 o
  -2  -2  15       49.48       49.14      2.20 o
  -1  -2  15       17.65       19.00      2.36 o
   0  -2  15        4.68        5.84      1.52 o
   1  -2  15       16.89       16.33      1.92 o
   2  -2  15        9.06        8.91      3.00 o
   3  -2  15        7.41        2.99      1.86 o
  -9  -1  15       13.34       10.57      2.00 o
  -8  -1  15        7.37        9.68      1.82 o
  -7  -1  15        1.44        1.07      1.33 o
  -6  -1  15        5.26        7.05      1.13 o
  -5  -1  15        1.02        1.15      0.96 o
  -4  -1  15        2.11        4.01      1.19 o
  -3  -1  15        2.13        2.97      1.28 o
  -2  -1  15        7.58       10.73      1.60 o
  -1  -1  15       26.00       24.04      3.68 o
   0  -1  15        8.84        6.86      1.57 o
   1  -1  15        0.28       -0.33      1.46 o
   2  -1  15       12.76       13.43      2.25 o
   3  -1  15        0.01       -1.84      1.84 o
  -9   0  15        1.42        2.47      1.75 o
  -8   0  15       30.27       41.80      3.26 o
  -7   0  15       39.72       36.96      1.78 o
  -6   0  15        0.03       -0.33      0.89 o
  -5   0  15        4.02        3.02      1.17 o
  -4   0  15        0.21        1.08      1.29 o
  -3   0  15        0.31        2.37      1.40 o
  -2   0  15        0.71        1.30      1.44 o
  -1   0  15       17.14       23.06      2.73 o
   0   0  15        9.91       13.16      3.77 o
   1   0  15       13.44       13.43      2.22 o
   2   0  15        0.13        0.20      1.42 o
   3   0  15        0.83       -0.53      1.44 o
  -9   1  15       14.87       15.98      2.15 o
  -8   1  15        5.72        9.78      1.61 o
  -7   1  15        6.91       11.36      1.46 o
  -6   1  15        0.52        0.82      0.99 o
  -5   1  15        0.00       -1.23      1.23 o
  -4   1  15       12.70       10.67      1.71 o
  -3   1  15       18.73       20.26      1.85 o
  -2   1  15        0.29        1.17      2.01 o
  -1   1  15        8.13       10.68      2.01 o
   0   1  15       13.22       12.05      2.20 o
   1   1  15        0.58       -0.36      1.74 o
   2   1  15        0.65       -1.03      1.79 o
   3   1  15        0.49        0.42      1.59 o
  -9   2  15        0.42        1.66      1.27 o
  -8   2  15       13.49       14.76      1.49 o
  -7   2  15       15.49       17.99      1.60 o
  -6   2  15        4.55        3.60      1.16 o
  -5   2  15       19.59       23.04      2.81 o
  -4   2  15        6.52        7.93      1.88 o
  -3   2  15        3.01        0.61      1.24 o
  -2   2  15        1.24       -0.51      1.44 o
  -1   2  15       39.28       44.38      3.16 o
   0   2  15       16.46       23.92      2.67 o
   1   2  15        2.53        1.97      2.15 o
   2   2  15        2.85        7.95      2.42 o
  -9   3  15        1.13        1.25      1.72 o
  -8   3  15        1.36        0.74      1.35 o
  -7   3  15        8.09       12.10      1.50 o
  -6   3  15        1.80        3.68      1.19 o
  -5   3  15        0.20        0.26      1.29 o
  -4   3  15        0.72        0.74      1.55 o
  -3   3  15        1.24       -0.24      1.21 o
  -2   3  15        4.57        6.55      1.87 o
  -1   3  15        0.85        4.37      1.88 o
   0   3  15       12.11        9.86      2.14 o
   1   3  15       51.96       74.71      4.50 o
   2   3  15        2.65        4.08      2.24 o
  -9   4  15       18.86       26.67      2.54 o
  -8   4  15        1.36        1.69      2.09 o
  -7   4  15        4.03        2.21      1.24 o
  -6   4  15        7.75        7.29      1.63 o
  -5   4  15        5.01        5.61      1.58 o
  -4   4  15        1.84        1.53      1.60 o
  -3   4  15        0.14       -0.33      1.42 o
  -2   4  15        0.47        0.79      1.70 o
  -1   4  15       44.06       43.54      3.34 o
   0   4  15       15.40       15.05      2.44 o
   1   4  15       60.40       73.04      4.36 o
  -8   5  15        0.03       -1.50      1.50 o
  -7   5  15       25.73       26.12      1.92 o
  -6   5  15       31.81       25.88      2.75 o
  -5   5  15       12.32       13.87      3.17 o
  -4   5  15        5.15        5.30      1.92 o
  -3   5  15        7.06        8.14      3.04 o
  -2   5  15       37.88       42.85      6.67 o
  -1   5  15       25.87       21.86      2.74 o
   0   5  15        1.75        0.27      1.90 o
  -8   6  15        8.70        7.08      2.06 o
  -7   6  15        9.83        9.94      2.78 o
  -6   6  15        1.77        1.66      2.32 o
  -5   6  15        0.11       -0.76      1.56 o
  -4   6  15        6.81        7.33      2.10 o
  -3   6  15        7.84        7.63      3.04 o
  -2   6  15        4.05        5.47      2.14 o
  -1   6  15        9.86        9.14      2.40 o
   0   6  15       23.22       24.46      2.95 o
  -7   7  15        4.64        2.86      2.06 o
  -6   7  15        0.64        0.41      2.34 o
  -5   7  15        9.57       12.37      3.24 o
  -4   7  15        4.21        2.89      2.71 o
  -3   7  15       13.25       20.16      3.88 o
  -2   7  15       16.31       14.99      4.23 o
  -6   8  15        5.58        3.28      2.77 o
  -5   8  15        0.18       -2.38      2.38 o
  -4   8  15        6.56        9.02      3.41 o
  -3   8  15        3.10        4.59      3.12 o
  -3  -9  16       16.18       17.54      3.71 o
  -2  -9  16       10.22       10.24      3.43 o
  -1  -9  16        3.15        2.20      1.87 o
   0  -9  16        0.04       -1.65      1.65 o
   1  -9  16        3.61        5.30      2.02 o
  -4  -8  16        4.82        5.11      3.02 o
  -3  -8  16       10.15       11.18      3.28 o
  -2  -8  16        0.21       -2.36      2.36 o
  -1  -8  16        0.13       -1.47      1.66 o
   0  -8  16        0.07       -0.38      1.70 o
   1  -8  16        4.83        6.32      2.05 o
  -5  -7  16        0.85        0.14      2.40 o
  -4  -7  16        6.25        1.44      2.79 o
  -3  -7  16        9.31        6.36      2.97 o
  -2  -7  16       12.32       16.06      3.47 o
  -1  -7  16       30.48       37.82      5.20 o
   0  -7  16       14.49       14.75      2.38 o
   1  -7  16        8.01        6.75      2.10 o
   2  -7  16        0.03       -0.45      3.26 o
  -6  -6  16        0.02        0.47      2.56 o
  -5  -6  16        0.55       -0.62      2.30 o
  -4  -6  16       12.61       10.83      3.26 o
  -3  -6  16        0.03        2.99      2.36 o
  -2  -6  16       16.17       21.19      2.93 o
  -1  -6  16        6.59        7.42      1.98 o
   0  -6  16        0.04        0.45      1.65 o
   1  -6  16        2.64        2.99      2.90 o
   2  -6  16        0.71       -1.61      1.61 o
  -6  -5  16        3.85        7.65      2.22 o
  -5  -5  16        6.04        5.68      2.73 o
  -4  -5  16        0.30       -1.15      2.22 o
  -3  -5  16        2.09        8.18      2.77 o
  -2  -5  16        0.75       -1.43      1.43 o
  -1  -5  16       15.16       12.17      2.18 o
   0  -5  16       15.62       14.10      2.28 o
   1  -5  16        6.04       11.98      3.16 o
   2  -5  16        6.01        7.80      2.47 o
  -7  -4  16        3.46        4.02      2.00 o
  -6  -4  16        1.66       -0.86      1.80 o
  -5  -4  16       13.15       17.71      2.10 o
  -4  -4  16        0.42        2.54      1.70 o
  -3  -4  16        1.18        2.05      1.95 o
  -2  -4  16        0.27       -1.17      1.17 o
  -1  -4  16        5.41        9.28      1.61 o
   0  -4  16        1.04       -0.09      1.64 o
   1  -4  16       10.93        8.53      2.09 o
   2  -4  16        1.53       -1.19      1.64 o
  -7  -3  16        0.65       -1.60      1.60 o
  -6  -3  16        9.30        9.18      1.81 o
  -5  -3  16       16.82       20.37      2.13 o
  -4  -3  16       10.72        8.80      2.03 o
  -3  -3  16        3.25        1.92      1.92 o
  -2  -3  16        0.53       -0.92      1.19 o
  -1  -3  16        1.70        1.68      1.38 o
   0  -3  16       29.42       35.40      5.19 o
   1  -3  16       10.82        9.12      2.19 o
   2  -3  16       17.91       19.45      2.70 o
  -8  -2  16       22.42       23.20      2.68 o
  -7  -2  16       23.64       35.43      2.11 o
  -6  -2  16       23.76       31.56      2.40 o
  -5  -2  16       26.68       36.07      2.54 o
  -4  -2  16        0.44        1.36      1.32 o
  -3  -2  16       15.14       15.05      3.08 o
  -2  -2  16        1.39        1.67      1.17 o
  -1  -2  16       27.13       30.43      2.30 o
   0  -2  16       26.11       19.63      2.74 o
   1  -2  16       18.15       21.36      2.43 o
   2  -2  16        3.37        4.15      3.30 o
  -8  -1  16       22.05       19.99      2.60 o
  -7  -1  16        4.48        6.08      1.44 o
  -6  -1  16       15.48       16.69      1.49 o
  -5  -1  16        1.09        0.17      1.64 o
  -4  -1  16       35.86       36.94      2.42 o
  -3  -1  16        2.20        1.72      1.61 o
  -2  -1  16       14.45       17.92      1.69 o
  -1  -1  16       13.74       12.17      1.86 o
   0  -1  16        5.86       10.87      1.78 o
   1  -1  16        0.50        0.99      1.49 o
   2  -1  16        0.84       -0.69      1.91 o
  -8   0  16       32.56       39.04      3.06 o
  -7   0  16       80.08       98.26      3.09 o
  -6   0  16       18.18       24.33      2.39 o
  -5   0  16        2.46        2.45      1.48 o
  -4   0  16        8.04       10.55      2.17 o
  -3   0  16       26.37       27.05      2.75 o
  -2   0  16        4.26        5.49      1.58 o
  -1   0  16       17.78       20.30      5.32 o
   0   0  16        2.44       -1.55      1.55 o
   1   0  16       19.28       28.20      3.42 o
   2   0  16       14.94       21.61      2.30 o
  -8   1  16       42.16       46.49      2.61 o
  -7   1  16        4.11        2.88      1.18 o
  -6   1  16        0.94        0.56      1.41 o
  -5   1  16        0.29        0.59      1.42 o
  -4   1  16        9.33       10.62      2.11 o
  -3   1  16       18.32       17.70      3.25 o
  -2   1  16        4.58        5.72      2.40 o
  -1   1  16        9.69       13.77      2.36 o
   0   1  16       39.98       52.51      3.62 o
   1   1  16        0.07        1.03      2.94 o
  -8   2  16       13.86       13.59      2.31 o
  -7   2  16       14.74       13.91      1.58 o
  -6   2  16        2.43        2.22      1.51 o
  -5   2  16        8.47        7.65      2.06 o
  -4   2  16       12.88       14.40      3.33 o
  -3   2  16       28.12       26.44      2.81 o
  -2   2  16       10.06        9.70      2.18 o
  -1   2  16       43.30       49.95      3.52 o
   0   2  16       55.71       55.84      3.81 o
   1   2  16        8.80       12.04      2.61 o
  -8   3  16       11.91       13.03      2.31 o
  -7   3  16        0.81        1.46      1.36 o
  -6   3  16        2.41        4.00      1.62 o
  -5   3  16        5.50        7.42      2.05 o
  -4   3  16        1.26       -0.84      1.67 o
  -3   3  16        4.90        2.29      1.91 o
  -2   3  16       23.06       32.65      3.01 o
  -1   3  16        0.06        0.98      1.83 o
   0   3  16       10.04       14.44      3.28 o
  -8   4  16        0.00       -0.39      2.38 o
  -7   4  16        8.68       13.03      2.32 o
  -6   4  16        0.00       -2.05      2.05 o
  -5   4  16        7.45        7.73      2.16 o
  -4   4  16       16.29       15.14      2.53 o
  -3   4  16        2.23        2.61      1.99 o
  -2   4  16       25.61       27.22      2.87 o
  -1   4  16        1.23        1.14      1.91 o
   0   4  16        1.10        3.21      2.19 o
  -7   5  16        1.00        3.02      2.51 o
  -6   5  16        2.06        2.03      2.60 o
  -5   5  16        2.57        4.90      2.77 o
  -4   5  16        9.18       11.55      3.38 o
  -3   5  16       14.12       10.91      3.38 o
  -2   5  16       16.36       11.76      2.42 o
  -1   5  16       13.48       18.56      2.77 o
  -6   6  16        1.80        1.21      2.48 o
  -5   6  16        1.23        0.60      2.56 o
  -4   6  16        9.34       14.77      3.57 o
  -3   6  16        8.57        4.14      3.16 o
  -3  -7  17        0.12       -0.33      2.22 o
  -2  -7  17        0.79        0.84      2.48 o
  -1  -7  17        2.64        3.60      1.99 o
   0  -7  17        0.67        0.89      2.77 o
  -4  -6  17        1.25       -1.54      2.63 o
  -3  -6  17        7.61       10.07      3.32 o
  -2  -6  17        0.33        0.90      2.56 o
  -1  -6  17        0.03        0.50      1.74 o
   0  -6  17        4.21        3.99      1.98 o
  -5  -5  17        4.21        4.90      3.08 o
  -4  -5  17       26.36       31.91      4.43 o
  -3  -5  17        1.60        0.70      2.44 o
  -2  -5  17        2.24        3.59      2.75 o
  -1  -5  17        0.24       -0.56      1.71 o
   0  -5  17        0.02       -0.92      2.00 o
   1  -5  17        0.72       -1.91      2.38 o
  -6  -4  17        5.66        5.25      2.99 o
  -5  -4  17       26.14       31.03      4.14 o
  -4  -4  17       27.09       30.71      4.27 o
  -3  -4  17        0.03       -0.74      2.38 o
  -2  -4  17        1.13        1.01      2.63 o
  -1  -4  17        0.07       -0.19      3.24 o
   0  -4  17        1.11       -1.63      1.63 o
   1  -4  17        2.29       -1.19      1.80 o
  -6  -3  17        0.18        0.64      1.78 o
  -5  -3  17        0.70       -1.56      1.69 o
  -4  -3  17        0.74       -1.54      1.73 o
  -3  -3  17        2.78        2.27      2.31 o
  -2  -3  17        0.49       -0.02      1.34 o
  -1  -3  17        1.59       -0.84      1.38 o
   0  -3  17        0.01       -1.43      1.82 o
   1  -3  17       23.89       28.97      3.08 o
  -6  -2  17        1.73        5.85      2.07 o
  -5  -2  17       37.28       39.90      3.28 o
  -4  -2  17       47.85       56.06     11.92 o
  -3  -2  17        2.50        2.83      1.56 o
  -2  -2  17       27.75       29.58      2.08 o
  -1  -2  17       11.09       11.18      1.67 o
   0  -2  17        0.09       -0.41      1.52 o
   1  -2  17        5.52        3.86      2.19 o
  -7  -1  17        0.19        1.29      1.94 o
  -6  -1  17        3.33        1.48      1.62 o
  -5  -1  17       10.53       12.55      1.99 o
  -4  -1  17        2.40        2.10      1.63 o
  -3  -1  17       29.31       29.37      2.40 o
  -2  -1  17        6.46        5.93      1.48 o
  -1  -1  17        0.01       -1.17      1.35 o
   0  -1  17        0.27       -0.67      1.90 o
   1  -1  17        4.40        2.36      3.22 o
  -7   0  17        0.63        2.48      1.62 o
  -6   0  17        0.39        0.68      1.39 o
  -5   0  17       12.01       11.37      1.88 o
  -4   0  17       17.03       19.32      2.67 o
  -3   0  17        0.22       -1.68      1.68 o
  -2   0  17       29.85       32.24      2.93 o
  -1   0  17        0.55        1.24      1.98 o
   0   0  17        2.37        3.37      1.76 o
  -7   1  17        3.66        6.26      1.68 o
  -6   1  17        2.23        4.39      2.50 o
  -5   1  17        5.32        0.41      1.74 o
  -4   1  17        1.14        1.00      1.75 o
  -3   1  17        8.32        6.66      2.16 o
  -2   1  17        4.38        1.83      1.68 o
  -1   1  17       12.92       11.94      4.46 o
   0   1  17       24.05       36.50      3.33 o
  -7   2  17        0.14       -1.49      1.80 o
  -6   2  17        6.95       10.26      2.93 o
  -5   2  17       15.25       21.41      3.82 o
  -4   2  17        0.31        0.98      2.37 o
  -3   2  17       11.57       10.99      2.47 o
  -2   2  17       80.96      105.68      4.89 o
  -1   2  17        1.57        1.36      2.06 o
  -6   3  17        1.34        1.25      2.46 o
  -5   3  17        1.01        3.04      2.63 o
  -4   3  17        6.66        4.90      2.87 o
  -3   3  17       48.65       59.13      5.54 o
  -2   3  17       16.59       15.11      4.49 o
  -6   4  17        0.00        1.39      2.69 o
  -5   4  17        1.37        1.62      2.63 o
  -4   4  17        0.61       -2.48      2.48 o
  -3   4  17        8.39        8.64      3.55 o
  -3  -4  18       10.52       15.71      3.53 o
  -2  -4  18        2.26        3.16      2.93 o
  -4  -3  18        0.04        2.11      2.71 o
  -3  -3  18        1.09        4.29      2.73 o
  -2  -3  18        0.79        3.65      2.67 o
  -4  -2  18       14.46       13.28      2.57 o
  -3  -2  18        3.09        1.67      1.98 o
  -2  -2  18        0.03        0.18      3.17 o
  -5  -1  18        0.92        1.85      2.04 o
  -4  -1  18       10.20       11.54      2.00 o
  -3  -1  18        0.52        0.16      1.54 o
  -2  -1  18        0.11       -1.64      1.64 o
  -5   0  18        7.32        5.66      2.04 o
  -4   0  18        1.50        1.88      2.02 o
  -3   0  18        4.92        5.39      2.23 o
  -2   0  18       11.82        8.72      3.65 o
  -4   1  18        1.33        1.31      2.79 o
  -3   1  18        5.31        7.36      3.32 o
 
